# Supplementary material for: Regulation of Drosophila Eye Development by the Transcription Factor Sine oculis
Source: PLoS One. 2014 Feb 25;9(2):e89695. doi: 10.1371/journal.pone.0089695 (PMC3934907; doi:10.1371/journal.pone.0089695)
Supplement: Table S2 — Putative direct targets of So based on transcriptional response to loss or gain of so in ectopic eye. All genes listed have a So ChIP-seq peak, and show significant change in expression in response to either loss of so in ectopic eye (Uey vs. Uey;so1) or ectopic overexpression of so and its cofactor eya (Ueya+so vs. wt). Depending on their response to So, genes are classified as POS (positively regulated, i.e. activated, by So), NEG (negatively regulated, i.e. repressed, by So), or AMB (ambiguous – respond positively to So in one assay and negatively in another). (XLSX) [file pone.0089695.s002.xlsx]

## Sheet: Sheet1
PUTATIVE DIRECT TARGETS OF SO
FBgn: Flybase gene number (unique identifier)
Response to So: How gene responds to loss or gain of so in microarray (e.g., Uey>Uey;so[1] = gene expression higher in Uey than in Uey;so[1] leg disc)
Regulation by So: based on microarray data, gene is positively regulated by So (POS), negatively regulated (NEG), or ambiguous (AMB) if same gene responds positively and negatively to So
Gene	FBgn	Response to So	Regulation by So
128up	FBgn0010339	Uey>Uey;so[1]	POS
aos	FBgn0004569	Uey>Uey;so[1]	POS
Appl	FBgn0000108	Uey>Uey;so[1]	POS
ara	FBgn0015904	Uey>Uey;so[1]	POS
Arc1	FBgn0033926	Uey>Uey;so[1]	POS
Arpc1	FBgn0001961	Uey>Uey;so[1]	POS
ato	FBgn0010433	Uey>Uey;so[1]	POS
bnl	FBgn0014135	Uey>Uey;so[1]	POS
CalpA	FBgn0012051	Uey>Uey;so[1]	POS
Cbl	FBgn0020224	Uey>Uey;so[1]	POS
CG10249	FBgn0027596	Uey>Uey;so[1]	POS
CG10283	FBgn0032681	Uey>Uey;so[1]	POS
CG10585	FBgn0037044	Uey>Uey;so[1]	POS
CG11073	FBgn0034693	Uey>Uey;so[1]	POS
CG11382	FBgn0040367	Uey>Uey;so[1]	POS
CG12236	FBgn0029822	Uey>Uey;so[1]	POS
CG12268	FBgn0039131	Uey>Uey;so[1]	POS
CG12391	FBgn0033581	Uey>Uey;so[1]	POS
CG12560	FBgn0031974	Uey>Uey;so[1]	POS
CG13188	FBgn0033668	Uey>Uey;so[1]	POS
CG13213	FBgn0033609	Uey>Uey;so[1]	POS
CG13430	FBgn0034518	Uey>Uey;so[1]	POS
CG13610	FBgn0086365	Uey>Uey;so[1]	POS
CG13645	FBgn0039254	Uey>Uey;so[1]	POS
CG13928	FBgn0035246	Uey>Uey;so[1]	POS
CG13937	FBgn0035287	Uey>Uey;so[1]	POS
CG14207	FBgn0031037	Uey>Uey;so[1]	POS
CG14213	FBgn0031047	Uey>Uey;so[1]	POS
CG14234	FBgn0031065	Uey>Uey;so[1]	POS
CG1427	FBgn0037347	Uey>Uey;so[1]	POS
CG14414	FBgn0030571	Uey>Uey;so[1]	POS
CG14516	FBgn0039640	Uey>Uey;so[1]	POS
CG14696	FBgn0037853	Uey>Uey;so[1]	POS
CG14777	FBgn0026872	Uey>Uey;so[1]	POS
CG14889	FBgn0259244	Uey>Uey;so[1]	POS
CG14946	FBgn0032405	Uey>Uey;so[1]	POS
CG14959	FBgn0035427	Uey>Uey;so[1]	POS
CG15000	FBgn0259986	Uey>Uey;so[1]	POS
CG15436	FBgn0031610	Uey>Uey;so[1]	POS
CG15522	FBgn0039723	Uey>Uey;so[1]	POS
CG15629	FBgn0031630	Uey>Uey;so[1]	POS
CG15706	FBgn0034093	Uey>Uey;so[1]	POS
CG1572	FBgn0030309	Uey>Uey;so[1]	POS
CG15735	FBgn0030364	Uey>Uey;so[1]	POS
CG16728	FBgn0033539	Uey>Uey;so[1]	POS
CG17064	FBgn0033845	Uey>Uey;so[1]	POS
CG17124	FBgn0032297	Uey>Uey;so[1]	POS
CG17600	FBgn0031195	Uey>Uey;so[1]	POS
CG1764	FBgn0030467	Uey>Uey;so[1]	POS
CG17664	FBgn0034883	Uey>Uey;so[1]	POS
CG17843	FBgn0038919	Uey>Uey;so[1]	POS
CG18065	FBgn0034519	Uey>Uey;so[1]	POS
CG18316	FBgn0033261	Uey>Uey;so[1]	POS
CG18507	FBgn0028527	Uey>Uey;so[1]	POS
CG1869	FBgn0035398	Uey>Uey;so[1]	POS
CG1888	FBgn0033421	Uey>Uey;so[1]	POS
CG2064	FBgn0033205	Uey>Uey;so[1]	POS
CG2179	FBgn0010772	Uey>Uey;so[1]	POS
CG2201	FBgn0032955	Uey>Uey;so[1]	POS
CG2310	FBgn0039665	Uey>Uey;so[1]	POS
CG2556	FBgn0030396	Uey>Uey;so[1]	POS
CG2781	FBgn0037534	Uey>Uey;so[1]	POS
CG30000	FBgn0050000	Uey>Uey;so[1]	POS
CG30085	FBgn0050085	Uey>Uey;so[1]	POS
CG30383	FBgn0050383	Uey>Uey;so[1]	POS
CG31038	FBgn0051038	Uey>Uey;so[1]	POS
CG31064	FBgn0051064	Uey>Uey;so[1]	POS
CG31176	FBgn0051176	Uey>Uey;so[1]	POS
CG31262	FBgn0051262	Uey>Uey;so[1]	POS
CG31619	FBgn0051619	Uey>Uey;so[1]	POS
CG3168	FBgn0029896	Uey>Uey;so[1]	POS
CG31712	FBgn0051712	Uey>Uey;so[1]	POS
CG31809	FBgn0051809	Uey>Uey;so[1]	POS
CG31938	FBgn0260648	Uey>Uey;so[1]	POS
CG3209	FBgn0034971	Uey>Uey;so[1]	POS
CG32130	FBgn0086708	Uey>Uey;so[1]	POS
CG32227	FBgn0052227	Uey>Uey;so[1]	POS
CG32354	FBgn0052354	Uey>Uey;so[1]	POS
CG32373	FBgn0052373	Uey>Uey;so[1]	POS
CG32458	FBgn0262509	Uey>Uey;so[1]	POS
CG32521	FBgn0052521	Uey>Uey;so[1]	POS
CG3254	FBgn0031530	Uey>Uey;so[1]	POS
CG32922	FBgn0262717	Uey>Uey;so[1]	POS
CG33056	FBgn0053056	Uey>Uey;so[1]	POS
CG33111	FBgn0053111	Uey>Uey;so[1]	POS
CG3488	FBgn0014906	Uey>Uey;so[1]	POS
CG3556	FBgn0029708	Uey>Uey;so[1]	POS
CG3788	FBgn0034800	Uey>Uey;so[1]	POS
CG3961	FBgn0036821	Uey>Uey;so[1]	POS
CG42238	FBgn0250867	Uey>Uey;so[1]	POS
CG4291	FBgn0031287	Uey>Uey;so[1]	POS
CG4330	FBgn0030452	Uey>Uey;so[1]	POS
CG43340	FBgn0263077	Uey>Uey;so[1]	POS
CG4655	FBgn0261053	Uey>Uey;so[1]	POS
CG4840	FBgn0086757	Uey>Uey;so[1]	POS
CG4947	FBgn0031321	Uey>Uey;so[1]	POS
CG5036	FBgn0028743	Uey>Uey;so[1]	POS
CG5281	FBgn0037902	Uey>Uey;so[1]	POS
CG5325	FBgn0032407	Uey>Uey;so[1]	POS
CG5522	FBgn0034158	Uey>Uey;so[1]	POS
CG5594	FBgn0261794	Uey>Uey;so[1]	POS
CG5653	FBgn0035943	Uey>Uey;so[1]	POS
CG5745	FBgn0038855	Uey>Uey;so[1]	POS
CG5835	FBgn0038682	Uey>Uey;so[1]	POS
CG5885	FBgn0025700	Uey>Uey;so[1]	POS
CG5888	FBgn0028523	Uey>Uey;so[1]	POS
CG5963	FBgn0053542	Uey>Uey;so[1]	POS
CG6014	FBgn0261258	Uey>Uey;so[1]	POS
CG6023	FBgn0030912	Uey>Uey;so[1]	POS
CG6044	FBgn0034725	Uey>Uey;so[1]	POS
CG6361	FBgn0030925	Uey>Uey;so[1]	POS
CG6701	FBgn0033889	Uey>Uey;so[1]	POS
CG6724	FBgn0032298	Uey>Uey;so[1]	POS
CG6845	FBgn0035099	Uey>Uey;so[1]	POS
CG6860	FBgn0032633	Uey>Uey;so[1]	POS
CG6984	FBgn0034191	Uey>Uey;so[1]	POS
CG7381	FBgn0038098	Uey>Uey;so[1]	POS
CG7530	FBgn0038256	Uey>Uey;so[1]	POS
CG7544	FBgn0033994	Uey>Uey;so[1]	POS
CG7818	FBgn0032016	Uey>Uey;so[1]	POS
CG7879	FBgn0035235	Uey>Uey;so[1]	POS
CG7971	FBgn0035253	Uey>Uey;so[1]	POS
CG8155	FBgn0034009	Uey>Uey;so[1]	POS
CG8306	FBgn0034142	Uey>Uey;so[1]	POS
CG8311	FBgn0034141	Uey>Uey;so[1]	POS
CG8448	FBgn0034091	Uey>Uey;so[1]	POS
CG8500	FBgn0037754	Uey>Uey;so[1]	POS
CG8801	FBgn0028473	Uey>Uey;so[1]	POS
CG8889	FBgn0259985	Uey>Uey;so[1]	POS
CG8965	FBgn0031745	Uey>Uey;so[1]	POS
CG8991	FBgn0033654	Uey>Uey;so[1]	POS
CG9008	FBgn0028540	Uey>Uey;so[1]	POS
CG9027	FBgn0033631	Uey>Uey;so[1]	POS
CG9134	FBgn0035199	Uey>Uey;so[1]	POS
CG9302	FBgn0032514	Uey>Uey;so[1]	POS
CG9328	FBgn0032886	Uey>Uey;so[1]	POS
CG9335	FBgn0032895	Uey>Uey;so[1]	POS
CG9338	FBgn0032899	Uey>Uey;so[1]	POS
CG9427	FBgn0037721	Uey>Uey;so[1]	POS
CG9598	FBgn0087007	Uey>Uey;so[1]	POS
CG9699	FBgn0259923	Uey>Uey;so[1]	POS
CG9737	FBgn0039758	Uey>Uey;so[1]	POS
CG9769	FBgn0037270	Uey>Uey;so[1]	POS
CG9938	FBgn0030500	Uey>Uey;so[1]	POS
comm	FBgn0010105	Uey>Uey;so[1]	POS
comm2	FBgn0041160	Uey>Uey;so[1]	POS
cora	FBgn0010434	Uey>Uey;so[1]	POS
cpo	FBgn0263995	Uey>Uey;so[1]	POS
Cralbp	FBgn0035636	Uey>Uey;so[1]	POS
Cyp301a1	FBgn0033753	Uey>Uey;so[1]	POS
dan	FBgn0039286	Uey>Uey;so[1]	POS
danr	FBgn0039283	Uey>Uey;so[1]	POS
dap	FBgn0010316	Uey>Uey;so[1]	POS
dl	FBgn0260632	Uey>Uey;so[1]	POS
Dll	FBgn0000157	Uey>Uey;so[1]	POS
DOR	FBgn0035542	Uey>Uey;so[1]	POS
drl	FBgn0015380	Uey>Uey;so[1]	POS
E(spl)md-HLH	FBgn0002734	Uey>Uey;so[1]	POS
E(spl)mg-HLH	FBgn0002735	Uey>Uey;so[1]	POS
ebd2	FBgn0037076	Uey>Uey;so[1]	POS
ect	FBgn0000451	Uey>Uey;so[1]	POS
egr	FBgn0033483	Uey>Uey;so[1]	POS
en	FBgn0000577	Uey>Uey;so[1]	POS
ena	FBgn0000578	Uey>Uey;so[1]	POS
ey	FBgn0005558	Uey>Uey;so[1]	POS
eya	FBgn0000320	Uey>Uey;so[1]	POS
fru	FBgn0004652	Uey>Uey;so[1]	POS
fus	FBgn0023441	Uey>Uey;so[1]	POS
gl	FBgn0004618	Uey>Uey;so[1]	POS
glec	FBgn0015229	Uey>Uey;so[1]	POS
Glycogenin	FBgn0265191	Uey>Uey;so[1]	POS
gukh	FBgn0026239	Uey>Uey;so[1]	POS
Hrb98DE	FBgn0001215	Uey>Uey;so[1]	POS
Hsp67Bc	FBgn0001229	Uey>Uey;so[1]	POS
if	FBgn0001250	Uey>Uey;so[1]	POS
Ipp	FBgn0016672	Uey>Uey;so[1]	POS
ken	FBgn0011236	Uey>Uey;so[1]	POS
klg	FBgn0017590	Uey>Uey;so[1]	POS
ktub	FBgn0015721	Uey>Uey;so[1]	POS
l(2)37Cd	FBgn0086445	Uey>Uey;so[1]	POS
lat	FBgn0005654	Uey>Uey;so[1]	POS
Lim3	FBgn0002023	Uey>Uey;so[1]	POS
Liprin-g	FBgn0034720	Uey>Uey;so[1]	POS
loco	FBgn0020278	Uey>Uey;so[1]	POS
lola	FBgn0005630	Uey>Uey;so[1]	POS
lz	FBgn0002576	Uey>Uey;so[1]	POS
mago	FBgn0002736	Uey>Uey;so[1]	POS
mbm	FBgn0086912	Uey>Uey;so[1]	POS
MED16	FBgn0034707	Uey>Uey;so[1]	POS
Men	FBgn0002719	Uey>Uey;so[1]	POS
MESK2	FBgn0043070	Uey>Uey;so[1]	POS
Mgat2	FBgn0039738	Uey>Uey;so[1]	POS
mia	FBgn0014342	Uey>Uey;so[1]	POS
mlt	FBgn0265512	Uey>Uey;so[1]	POS
Mmp2	FBgn0033438	Uey>Uey;so[1]	POS
Mob2	FBgn0259481	Uey>Uey;so[1]	POS
mod(mdg4)	FBgn0002781	Uey>Uey;so[1]	POS
mol	FBgn0086711	Uey>Uey;so[1]	POS
Myd88	FBgn0033402	Uey>Uey;so[1]	POS
Nep1	FBgn0029843	Uey>Uey;so[1]	POS
neur	FBgn0002932	Uey>Uey;so[1]	POS
NFAT	FBgn0030505	Uey>Uey;so[1]	POS
nito	FBgn0027548	Uey>Uey;so[1]	POS
nord	FBgn0050418	Uey>Uey;so[1]	POS
Nrg	FBgn0264975	Uey>Uey;so[1]	POS
nrv3	FBgn0032946	Uey>Uey;so[1]	POS
Obp83g	FBgn0046875	Uey>Uey;so[1]	POS
Optix	FBgn0025360	Uey>Uey;so[1]	POS
Orc4	FBgn0023181	Uey>Uey;so[1]	POS
os	FBgn0004956	Uey>Uey;so[1]	POS
Osi2	FBgn0037410	Uey>Uey;so[1]	POS
Osi4	FBgn0037412	Uey>Uey;so[1]	POS
p47	FBgn0033179	Uey>Uey;so[1]	POS
Pax	FBgn0041789	Uey>Uey;so[1]	POS
peb	FBgn0003053	Uey>Uey;so[1]	POS
phyl	FBgn0013725	Uey>Uey;so[1]	POS
pim	FBgn0003087	Uey>Uey;so[1]	POS
Pof	FBgn0035047	Uey>Uey;so[1]	POS
Prosap	FBgn0040752	Uey>Uey;so[1]	POS
Ptpa	FBgn0016698	Uey>Uey;so[1]	POS
Pxt	FBgn0261987	Uey>Uey;so[1]	POS
qtc	FBgn0028572	Uey>Uey;so[1]	POS
Rab27	FBgn0025382	Uey>Uey;so[1]	POS
Rcd5	FBgn0263832	Uey>Uey;so[1]	POS
rdgB	FBgn0003218	Uey>Uey;so[1]	POS
retn	FBgn0004795	Uey>Uey;so[1]	POS
rgr	FBgn0033310	Uey>Uey;so[1]	POS
Rheb	FBgn0041191	Uey>Uey;so[1]	POS
RhoGAP100F	FBgn0039883	Uey>Uey;so[1]	POS
ro	FBgn0003267	Uey>Uey;so[1]	POS
Roe1	FBgn0014877	Uey>Uey;so[1]	POS
Rpb5	FBgn0033571	Uey>Uey;so[1]	POS
RpLP2	FBgn0003274	Uey>Uey;so[1]	POS
rst	FBgn0003285	Uey>Uey;so[1]	POS
ru	FBgn0003295	Uey>Uey;so[1]	POS
salm	FBgn0261648	Uey>Uey;so[1]	POS
salr	FBgn0000287	Uey>Uey;so[1]	POS
sca	FBgn0003326	Uey>Uey;so[1]	POS
scaf	FBgn0033033	Uey>Uey;so[1]	POS
sec6	FBgn0034367	Uey>Uey;so[1]	POS
sens	FBgn0002573	Uey>Uey;so[1]	POS
sev	FBgn0003366	Uey>Uey;so[1]	POS
sni	FBgn0030026	Uey>Uey;so[1]	POS
so	FBgn0003460	Uey>Uey;so[1]	POS
Socs36E	FBgn0041184	Uey>Uey;so[1]	POS
SP2353	FBgn0034070	Uey>Uey;so[1]	POS
Tal	FBgn0023477	Uey>Uey;so[1]	POS
Tep3	FBgn0041181	Uey>Uey;so[1]	POS
tinc	FBgn0261649	Uey>Uey;so[1]	POS
Traf4	FBgn0026319	Uey>Uey;so[1]	POS
trol	FBgn0261451	Uey>Uey;so[1]	POS
Tsf3	FBgn0034094	Uey>Uey;so[1]	POS
Tsp42Ef	FBgn0033127	Uey>Uey;so[1]	POS
Tsp42El	FBgn0033134	Uey>Uey;so[1]	POS
tty	FBgn0015558	Uey>Uey;so[1]	POS
unpg	FBgn0015561	Uey>Uey;so[1]	POS
X11Lb	FBgn0052677	Uey>Uey;so[1]	POS
a	FBgn0000008	Ueya+so>wt	POS
Abl	FBgn0000017	Ueya+so>wt	POS
Acf1	FBgn0027620	Ueya+so>wt	POS
Actn	FBgn0000667	Ueya+so>wt	POS
AdenoK	FBgn0036337	Ueya+so>wt	POS
Arpc1	FBgn0001961	Ueya+so>wt	POS
Asator	FBgn0039908	Ueya+so>wt	POS
asp	FBgn0000140	Ueya+so>wt	POS
Atet	FBgn0020762	Ueya+so>wt	POS
Atpa	FBgn0002921	Ueya+so>wt	POS
Axn	FBgn0026597	Ueya+so>wt	POS
bel	FBgn0263231	Ueya+so>wt	POS
bi	FBgn0000179	Ueya+so>wt	POS
brat	FBgn0010300	Ueya+so>wt	POS
Cad74A	FBgn0036715	Ueya+so>wt	POS
CadN	FBgn0015609	Ueya+so>wt	POS
Caf1	FBgn0263979	Ueya+so>wt	POS
Camta	FBgn0259234	Ueya+so>wt	POS
Cbl	FBgn0020224	Ueya+so>wt	POS
Cdc27	FBgn0012058	Ueya+so>wt	POS
CG10321	FBgn0034643	Ueya+so>wt	POS
CG11147	FBgn0031734	Ueya+so>wt	POS
CG11148	FBgn0039936	Ueya+so>wt	POS
CG11737	FBgn0037592	Ueya+so>wt	POS
CG12391	FBgn0033581	Ueya+so>wt	POS
CG13025	FBgn0036660	Ueya+so>wt	POS
CG1311	FBgn0035523	Ueya+so>wt	POS
CG1347	FBgn0037363	Ueya+so>wt	POS
CG13648	FBgn0039257	Ueya+so>wt	POS
CG13790	FBgn0264895	Ueya+so>wt	POS
CG13897	FBgn0035160	Ueya+so>wt	POS
CG14073	FBgn0036814	Ueya+so>wt	POS
CG14217	FBgn0031030	Ueya+so>wt	POS
CG14478	FBgn0028953	Ueya+so>wt	POS
CG14683	FBgn0037822	Ueya+so>wt	POS
CG14709	FBgn0263316	Ueya+so>wt	POS
CG14879	FBgn0038419	Ueya+so>wt	POS
CG1518	FBgn0031149	Ueya+so>wt	POS
CG15313	FBgn0263132	Ueya+so>wt	POS
CG15561	FBgn0039829	Ueya+so>wt	POS
CG15817	FBgn0028476	Ueya+so>wt	POS
CG17068	FBgn0031098	Ueya+so>wt	POS
CG17233	FBgn0036958	Ueya+so>wt	POS
CG17278	FBgn0046763	Ueya+so>wt	POS
CG17598	FBgn0031194	Ueya+so>wt	POS
CG17734	FBgn0037890	Ueya+so>wt	POS
CG17777	FBgn0040900	Ueya+so>wt	POS
CG17838	FBgn0038826	Ueya+so>wt	POS
CG18507	FBgn0028527	Ueya+so>wt	POS
CG2064	FBgn0033205	Ueya+so>wt	POS
CG2093	FBgn0033194	Ueya+so>wt	POS
CG2691	FBgn0030504	Ueya+so>wt	POS
CG2781	FBgn0037534	Ueya+so>wt	POS
CG2918	FBgn0023529	Ueya+so>wt	POS
CG2989	FBgn0263132	Ueya+so>wt	POS
CG30015	FBgn0050015	Ueya+so>wt	POS
CG30193	FBgn0261564	Ueya+so>wt	POS
CG30403	FBgn0050403	Ueya+so>wt	POS
CG30497	FBgn0050497	Ueya+so>wt	POS
CG31122	FBgn0051122	Ueya+so>wt	POS
CG31258	FBgn0086697	Ueya+so>wt	POS
CG31729	FBgn0051729	Ueya+so>wt	POS
CG31738	FBgn0259735	Ueya+so>wt	POS
CG31739	FBgn0051739	Ueya+so>wt	POS
CG32056	FBgn0052056	Ueya+so>wt	POS
CG32067	FBgn0010762	Ueya+so>wt	POS
CG32091	FBgn0052091	Ueya+so>wt	POS
CG3231	FBgn0086129	Ueya+so>wt	POS
CG32425	FBgn0052425	Ueya+so>wt	POS
CG32529	FBgn0052529	Ueya+so>wt	POS
CG32701	FBgn0028327	Ueya+so>wt	POS
CG32796	FBgn0040388	Ueya+so>wt	POS
CG33006	FBgn0262720	Ueya+so>wt	POS
CG33097	FBgn0261641	Ueya+so>wt	POS
CG3424	FBgn0036007	Ueya+so>wt	POS
CG3437	FBgn0035998	Ueya+so>wt	POS
CG3523	FBgn0027571	Ueya+so>wt	POS
CG3552	FBgn0035999	Ueya+so>wt	POS
CG3700	FBgn0034796	Ueya+so>wt	POS
CG3837	FBgn0038279	Ueya+so>wt	POS
CG3861	FBgn0261955	Ueya+so>wt	POS
CG3950	FBgn0085446	Ueya+so>wt	POS
CG4080	FBgn0035983	Ueya+so>wt	POS
CG4094	FBgn0028336	Ueya+so>wt	POS
CG42238	FBgn0250867	Ueya+so>wt	POS
CG4357	FBgn0036279	Ueya+so>wt	POS
CG4509	FBgn0261053	Ueya+so>wt	POS
CG4567	FBgn0263133	Ueya+so>wt	POS
CG4972	FBgn0032217	Ueya+so>wt	POS
CG5002	FBgn0034275	Ueya+so>wt	POS
CG5059	FBgn0037007	Ueya+so>wt	POS
CG5098	FBgn0034300	Ueya+so>wt	POS
CG5315	FBgn0038984	Ueya+so>wt	POS
CG5835	FBgn0038682	Ueya+so>wt	POS
CG6169	FBgn0036534	Ueya+so>wt	POS
CG6448	FBgn0261802	Ueya+so>wt	POS
CG6512	FBgn0036702	Ueya+so>wt	POS
CG6701	FBgn0033889	Ueya+so>wt	POS
CG7015	FBgn0263352	Ueya+so>wt	POS
CG7289	FBgn0031379	Ueya+so>wt	POS
CG7341	FBgn0036777	Ueya+so>wt	POS
CG7381	FBgn0038098	Ueya+so>wt	POS
CG7466	FBgn0031981	Ueya+so>wt	POS
CG7552	FBgn0262127	Ueya+so>wt	POS
CG7891	FBgn0037551	Ueya+so>wt	POS
CG8184	FBgn0030674	Ueya+so>wt	POS
CG8188	FBgn0030863	Ueya+so>wt	POS
CG8230	FBgn0027607	Ueya+so>wt	POS
CG8414	FBgn0034073	Ueya+so>wt	POS
CG8552	FBgn0031990	Ueya+so>wt	POS
CG8557	FBgn0263706	Ueya+so>wt	POS
CG8889	FBgn0259985	Ueya+so>wt	POS
CG8949	FBgn0030812	Ueya+so>wt	POS
CG8991	FBgn0033654	Ueya+so>wt	POS
CG9005	FBgn0033638	Ueya+so>wt	POS
CG9134	FBgn0035199	Ueya+so>wt	POS
CG9211	FBgn0031872	Ueya+so>wt	POS
CG9302	FBgn0032514	Ueya+so>wt	POS
CG9304	FBgn0034674	Ueya+so>wt	POS
CG9461	FBgn0037760	Ueya+so>wt	POS
CG9795	FBgn0037234	Ueya+so>wt	POS
CG9821	FBgn0037636	Ueya+so>wt	POS
CG9990	FBgn0039594	Ueya+so>wt	POS
CG9996	FBgn0039273	Ueya+so>wt	POS
chico	FBgn0024248	Ueya+so>wt	POS
Csp	FBgn0004179	Ueya+so>wt	POS
CycE	FBgn0010382	Ueya+so>wt	POS
CycG	FBgn0039858	Ueya+so>wt	POS
CycT	FBgn0025455	Ueya+so>wt	POS
Dab	FBgn0000414	Ueya+so>wt	POS
danr	FBgn0039283	Ueya+so>wt	POS
Dg	FBgn0034072	Ueya+so>wt	POS
dome	FBgn0043903	Ueya+so>wt	POS
dpp	FBgn0000490	Ueya+so>wt	POS
drongo	FBgn0020304	Ueya+so>wt	POS
ds	FBgn0000497	Ueya+so>wt	POS
Dys	FBgn0260003	Ueya+so>wt	POS
egl	FBgn0000562	Ueya+so>wt	POS
elav	FBgn0260400	Ueya+so>wt	POS
Ent2	FBgn0263916	Ueya+so>wt	POS
eya	FBgn0000320	Ueya+so>wt	POS
Fas2	FBgn0000635	Ueya+so>wt	POS
fd68A	FBgn0036134	Ueya+so>wt	POS
Fs(2)Ket	FBgn0262743	Ueya+so>wt	POS
GATAd	FBgn0032223	Ueya+so>wt	POS
gish	FBgn0250823	Ueya+so>wt	POS
GM130	FBgn0034697	Ueya+so>wt	POS
GNBP2	FBgn0040322	Ueya+so>wt	POS
hep	FBgn0010303	Ueya+so>wt	POS
ImpE1	FBgn0001253	Ueya+so>wt	POS
kis	FBgn0086902	Ueya+so>wt	POS
kkv	FBgn0001311	Ueya+so>wt	POS
klar	FBgn0001316	Ueya+so>wt	POS
ko	FBgn0020294	Ueya+so>wt	POS
kug	FBgn0261574	Ueya+so>wt	POS
l(2)08717	FBgn0010651	Ueya+so>wt	POS
l(2)k05819	FBgn0022153	Ueya+so>wt	POS
lama	FBgn0016031	Ueya+so>wt	POS
LanB1	FBgn0261800	Ueya+so>wt	POS
lola	FBgn0005630	Ueya+so>wt	POS
Madm	FBgn0027497	Ueya+so>wt	POS
mas	FBgn0011653	Ueya+so>wt	POS
mbl	FBgn0265487	Ueya+so>wt	POS
Mbs	FBgn0005536	Ueya+so>wt	POS
MED14	FBgn0035145	Ueya+so>wt	POS
MESR4	FBgn0034240	Ueya+so>wt	POS
Mgstl	FBgn0025814	Ueya+so>wt	POS
Mkp3	FBgn0036844	Ueya+so>wt	POS
Mmp2	FBgn0033438	Ueya+so>wt	POS
mod(mdg4)	FBgn0002781	Ueya+so>wt	POS
Msp-300	FBgn0261836	Ueya+so>wt	POS
mthl4	FBgn0034219	Ueya+so>wt	POS
mud	FBgn0002873	Ueya+so>wt	POS
Myd88	FBgn0033402	Ueya+so>wt	POS
N	FBgn0004647	Ueya+so>wt	POS
nahoda	FBgn0034797	Ueya+so>wt	POS
nej	FBgn0261617	Ueya+so>wt	POS
Nep1	FBgn0029843	Ueya+so>wt	POS
NFAT	FBgn0030505	Ueya+so>wt	POS
noi	FBgn0014366	Ueya+so>wt	POS
Nop60B	FBgn0259937	Ueya+so>wt	POS
Npc1a	FBgn0024320	Ueya+so>wt	POS
Nrg	FBgn0264975	Ueya+so>wt	POS
Nup358	FBgn0039302	Ueya+so>wt	POS
oaf	FBgn0011818	Ueya+so>wt	POS
Optix	FBgn0025360	Ueya+so>wt	POS
os	FBgn0004956	Ueya+so>wt	POS
Osi4	FBgn0037412	Ueya+so>wt	POS
ox	FBgn0011227	Ueya+so>wt	POS
Pax	FBgn0041789	Ueya+so>wt	POS
Pdk1	FBgn0020386	Ueya+so>wt	POS
Pi3K68D	FBgn0015278	Ueya+so>wt	POS
Pif1A	FBgn0261015	Ueya+so>wt	POS
Pif1B	FBgn0046874	Ueya+so>wt	POS
pnt	FBgn0003118	Ueya+so>wt	POS
Ppn	FBgn0003137	Ueya+so>wt	POS
pst	FBgn0035770	Ueya+so>wt	POS
Ptp61F	FBgn0003138	Ueya+so>wt	POS
Ptpmeg	FBgn0261985	Ueya+so>wt	POS
pum	FBgn0003165	Ueya+so>wt	POS
Rac1	FBgn0010333	Ueya+so>wt	POS
Rbp2	FBgn0262734	Ueya+so>wt	POS
Rga	FBgn0017550	Ueya+so>wt	POS
Rgl	FBgn0026376	Ueya+so>wt	POS
RhoGAP19D	FBgn0031118	Ueya+so>wt	POS
RhoGAP71E	FBgn0036518	Ueya+so>wt	POS
rin	FBgn0015778	Ueya+so>wt	POS
rno	FBgn0035106	Ueya+so>wt	POS
rod	FBgn0003268	Ueya+so>wt	POS
Roe1	FBgn0014877	Ueya+so>wt	POS
RpS21	FBgn0015521	Ueya+so>wt	POS
rst	FBgn0003285	Ueya+so>wt	POS
S	FBgn0003310	Ueya+so>wt	POS
SamDC	FBgn0019932	Ueya+so>wt	POS
Sara	FBgn0026369	Ueya+so>wt	POS
sca	FBgn0003326	Ueya+so>wt	POS
scyl	FBgn0041094	Ueya+so>wt	POS
sda	FBgn0015541	Ueya+so>wt	POS
SelR	FBgn0037847	Ueya+so>wt	POS
sfl	FBgn0020251	Ueya+so>wt	POS
sgg	FBgn0003371	Ueya+so>wt	POS
sina	FBgn0003410	Ueya+so>wt	POS
slik	FBgn0035001	Ueya+so>wt	POS
slim	FBgn0261477	Ueya+so>wt	POS
Smg5	FBgn0019890	Ueya+so>wt	POS
so	FBgn0003460	Ueya+so>wt	POS
SP1070	FBgn0031879	Ueya+so>wt	POS
sqz	FBgn0010768	Ueya+so>wt	POS
stan	FBgn0024836	Ueya+so>wt	POS
Sug	FBgn0036191	Ueya+so>wt	POS
sxc	FBgn0261403	Ueya+so>wt	POS
Taf1	FBgn0010355	Ueya+so>wt	POS
tai	FBgn0041092	Ueya+so>wt	POS
tinc	FBgn0261649	Ueya+so>wt	POS
tkv	FBgn0003716	Ueya+so>wt	POS
tral	FBgn0041775	Ueya+so>wt	POS
Trc8	FBgn0039668	Ueya+so>wt	POS
trol	FBgn0261451	Ueya+so>wt	POS
tub	FBgn0003882	Ueya+so>wt	POS
Ubp64E	FBgn0016756	Ueya+so>wt	POS
vig	FBgn0024183	Ueya+so>wt	POS
wdb	FBgn0027492	Ueya+so>wt	POS
wech	FBgn0259745	Ueya+so>wt	POS
zip	FBgn0265434	Ueya+so>wt	POS
Alh	FBgn0261238	Uey<Uey;so[1]	NEG
Arf51F	FBgn0013750	Uey<Uey;so[1]	NEG
Awh	FBgn0013751	Uey<Uey;so[1]	NEG
Baldspot	FBgn0260960	Uey<Uey;so[1]	NEG
baz	FBgn0000163	Uey<Uey;so[1]	NEG
btd	FBgn0000233	Uey<Uey;so[1]	NEG
CenG1A	FBgn0028509	Uey<Uey;so[1]	NEG
CG10005	FBgn0037972	Uey<Uey;so[1]	NEG
CG10011	FBgn0039590	Uey<Uey;so[1]	NEG
CG10600	FBgn0032717	Uey<Uey;so[1]	NEG
CG10960	FBgn0036316	Uey<Uey;so[1]	NEG
CG1105	FBgn0037465	Uey<Uey;so[1]	NEG
CG11050	FBgn0031836	Uey<Uey;so[1]	NEG
CG11138	FBgn0030400	Uey<Uey;so[1]	NEG
CG1146	FBgn0035346	Uey<Uey;so[1]	NEG
CG1172	FBgn0264712	Uey<Uey;so[1]	NEG
CG11835	FBgn0031264	Uey<Uey;so[1]	NEG
CG12206	FBgn0029662	Uey<Uey;so[1]	NEG
CG12708	FBgn0030666	Uey<Uey;so[1]	NEG
CG1275	FBgn0035321	Uey<Uey;so[1]	NEG
CG12912	FBgn0033497	Uey<Uey;so[1]	NEG
CG13252	FBgn0037016	Uey<Uey;so[1]	NEG
CG13487	FBgn0085397	Uey<Uey;so[1]	NEG
CG13784	FBgn0031897	Uey<Uey;so[1]	NEG
CG14224	FBgn0031057	Uey<Uey;so[1]	NEG
CG14439	FBgn0029898	Uey<Uey;so[1]	NEG
CG14801	FBgn0261548	Uey<Uey;so[1]	NEG
CG15566	FBgn0085376	Uey<Uey;so[1]	NEG
CG15758	FBgn0086674	Uey<Uey;so[1]	NEG
CG15786	FBgn0261803	Uey<Uey;so[1]	NEG
CG16807	FBgn0036621	Uey<Uey;so[1]	NEG
CG17321	FBgn0032719	Uey<Uey;so[1]	NEG
CG17735	FBgn0260794	Uey<Uey;so[1]	NEG
CG17754	FBgn0030114	Uey<Uey;so[1]	NEG
CG18212	FBgn0038535	Uey<Uey;so[1]	NEG
CG18259	FBgn0030956	Uey<Uey;so[1]	NEG
CG2025	FBgn0030344	Uey<Uey;so[1]	NEG
CG2079	FBgn0029944	Uey<Uey;so[1]	NEG
CG2471	FBgn0030357	Uey<Uey;so[1]	NEG
CG2924	FBgn0023528	Uey<Uey;so[1]	NEG
CG2926	FBgn0037344	Uey<Uey;so[1]	NEG
CG3036	FBgn0031645	Uey<Uey;so[1]	NEG
CG30463	FBgn0050463	Uey<Uey;so[1]	NEG
CG31149	FBgn0261262	Uey<Uey;so[1]	NEG
CG3125	FBgn0261383	Uey<Uey;so[1]	NEG
CG31534	FBgn0263346	Uey<Uey;so[1]	NEG
CG31637	FBgn0051637	Uey<Uey;so[1]	NEG
CG31688	FBgn0263355	Uey<Uey;so[1]	NEG
CG31869	FBgn0051869	Uey<Uey;so[1]	NEG
CG31955	FBgn0051955	Uey<Uey;so[1]	NEG
CG32423	FBgn0052423	Uey<Uey;so[1]	NEG
CG32541	FBgn0264090	Uey<Uey;so[1]	NEG
CG32629	FBgn0086674	Uey<Uey;so[1]	NEG
CG32758	FBgn0052758	Uey<Uey;so[1]	NEG
CG33087	FBgn0053087	Uey<Uey;so[1]	NEG
CG33174	FBgn0261244	Uey<Uey;so[1]	NEG
CG3679	FBgn0027521	Uey<Uey;so[1]	NEG
CG3810	FBgn0023511	Uey<Uey;so[1]	NEG
CG4239	FBgn0030745	Uey<Uey;so[1]	NEG
CG42807	FBgn0261989	Uey<Uey;so[1]	NEG
CG4857	FBgn0026083	Uey<Uey;so[1]	NEG
CG5174	FBgn0034345	Uey<Uey;so[1]	NEG
CG5284	FBgn0036566	Uey<Uey;so[1]	NEG
CG5360	FBgn0261786	Uey<Uey;so[1]	NEG
CG6634	FBgn0261963	Uey<Uey;so[1]	NEG
CG7093	FBgn0085450	Uey<Uey;so[1]	NEG
CG7720	FBgn0038652	Uey<Uey;so[1]	NEG
CG7991	FBgn0035260	Uey<Uey;so[1]	NEG
CG8443	FBgn0034087	Uey<Uey;so[1]	NEG
CG8611	FBgn0027602	Uey<Uey;so[1]	NEG
CG8857	FBgn0033699	Uey<Uey;so[1]	NEG
CG8920	FBgn0027529	Uey<Uey;so[1]	NEG
CG9171	FBgn0031738	Uey<Uey;so[1]	NEG
CG9267	FBgn0032524	Uey<Uey;so[1]	NEG
CG9298	FBgn0260861	Uey<Uey;so[1]	NEG
CG9339	FBgn0032901	Uey<Uey;so[1]	NEG
CG9628	FBgn0036433	Uey<Uey;so[1]	NEG
CG9662	FBgn0031529	Uey<Uey;so[1]	NEG
CG9896	FBgn0034808	Uey<Uey;so[1]	NEG
CG9940	FBgn0030512	Uey<Uey;so[1]	NEG
chrb	FBgn0036165	Uey<Uey;so[1]	NEG
cno	FBgn0259212	Uey<Uey;so[1]	NEG
crc	FBgn0000370	Uey<Uey;so[1]	NEG
CrebA	FBgn0004396	Uey<Uey;so[1]	NEG
D	FBgn0000411	Uey<Uey;so[1]	NEG
DLP	FBgn0031820	Uey<Uey;so[1]	NEG
dlp	FBgn0041604	Uey<Uey;so[1]	NEG
Dp	FBgn0011763	Uey<Uey;so[1]	NEG
Dsp1	FBgn0011764	Uey<Uey;so[1]	NEG
dsx	FBgn0000504	Uey<Uey;so[1]	NEG
E(spl)m6-BFM	FBgn0002632	Uey<Uey;so[1]	NEG
E(spl)mb-HLH	FBgn0002733	Uey<Uey;so[1]	NEG
E5	FBgn0008646	Uey<Uey;so[1]	NEG
Eaf	FBgn0033166	Uey<Uey;so[1]	NEG
egh	FBgn0001404	Uey<Uey;so[1]	NEG
Epac	FBgn0085421	Uey<Uey;so[1]	NEG
esn	FBgn0263934	Uey<Uey;so[1]	NEG
fra	FBgn0011592	Uey<Uey;so[1]	NEG
fwd	FBgn0004373	Uey<Uey;so[1]	NEG
grn	FBgn0001138	Uey<Uey;so[1]	NEG
how	FBgn0264491	Uey<Uey;so[1]	NEG
Hr39	FBgn0261239	Uey<Uey;so[1]	NEG
InR	FBgn0013984	Uey<Uey;so[1]	NEG
Karl	FBgn0030334	Uey<Uey;so[1]	NEG
kek5	FBgn0031016	Uey<Uey;so[1]	NEG
kuz	FBgn0259984	Uey<Uey;so[1]	NEG
La	FBgn0011638	Uey<Uey;so[1]	NEG
lap	FBgn0086372	Uey<Uey;so[1]	NEG
Lap1	FBgn0033984	Uey<Uey;so[1]	NEG
Lim1	FBgn0026411	Uey<Uey;so[1]	NEG
MEP-1	FBgn0035357	Uey<Uey;so[1]	NEG
MESR3	FBgn0032694	Uey<Uey;so[1]	NEG
mle	FBgn0002774	Uey<Uey;so[1]	NEG
Mmp1	FBgn0035049	Uey<Uey;so[1]	NEG
mthl1	FBgn0030766	Uey<Uey;so[1]	NEG
mthl8	FBgn0052475	Uey<Uey;so[1]	NEG
mub	FBgn0262737	Uey<Uey;so[1]	NEG
mys	FBgn0004657	Uey<Uey;so[1]	NEG
nrv2	FBgn0015777	Uey<Uey;so[1]	NEG
numb	FBgn0002973	Uey<Uey;so[1]	NEG
opa	FBgn0003002	Uey<Uey;so[1]	NEG
Oscillin	FBgn0031717	Uey<Uey;so[1]	NEG
pelo	FBgn0011207	Uey<Uey;so[1]	NEG
phr	FBgn0003082	Uey<Uey;so[1]	NEG
Ptp99A	FBgn0004369	Uey<Uey;so[1]	NEG
pxb	FBgn0053207	Uey<Uey;so[1]	NEG
RhoGEF3	FBgn0264707	Uey<Uey;so[1]	NEG
Rtf1	FBgn0034722	Uey<Uey;so[1]	NEG
sbb	FBgn0010575	Uey<Uey;so[1]	NEG
SCAP	FBgn0033052	Uey<Uey;so[1]	NEG
Ser	FBgn0004197	Uey<Uey;so[1]	NEG
sgl	FBgn0261445	Uey<Uey;so[1]	NEG
shot	FBgn0013733	Uey<Uey;so[1]	NEG
sif	FBgn0085447	Uey<Uey;so[1]	NEG
Sin3A	FBgn0022764	Uey<Uey;so[1]	NEG
slp2	FBgn0004567	Uey<Uey;so[1]	NEG
slpr	FBgn0030018	Uey<Uey;so[1]	NEG
sls	FBgn0086906	Uey<Uey;so[1]	NEG
smg	FBgn0016070	Uey<Uey;so[1]	NEG
Sox102F	FBgn0039938	Uey<Uey;so[1]	NEG
Sox21b	FBgn0042630	Uey<Uey;so[1]	NEG
SoxN	FBgn0029123	Uey<Uey;so[1]	NEG
sr	FBgn0003499	Uey<Uey;so[1]	NEG
step	FBgn0086779	Uey<Uey;so[1]	NEG
TBPH	FBgn0025790	Uey<Uey;so[1]	NEG
Tl	FBgn0262473	Uey<Uey;so[1]	NEG
trc	FBgn0003744	Uey<Uey;so[1]	NEG
tsh	FBgn0003866	Uey<Uey;so[1]	NEG
Tsp	FBgn0031850	Uey<Uey;so[1]	NEG
unk	FBgn0004395	Uey<Uey;so[1]	NEG
zfh2	FBgn0004607	Uey<Uey;so[1]	NEG
Ada	FBgn0037661	Ueya+so<wt	NEG
aralar1	FBgn0028646	Ueya+so<wt	NEG
asf1	FBgn0029094	Ueya+so<wt	NEG
Asph	FBgn0034075	Ueya+so<wt	NEG
bab1	FBgn0004870	Ueya+so<wt	NEG
bcn92	FBgn0013432	Ueya+so<wt	NEG
CaMKII	FBgn0264607	Ueya+so<wt	NEG
caup	FBgn0015919	Ueya+so<wt	NEG
CG10026	FBgn0032785	Ueya+so<wt	NEG
CG10157	FBgn0039099	Ueya+so<wt	NEG
CG10444	FBgn0034494	Ueya+so<wt	NEG
CG11050	FBgn0031836	Ueya+so<wt	NEG
CG11200	FBgn0034500	Ueya+so<wt	NEG
CG11577	FBgn0036847	Ueya+so<wt	NEG
CG11788	FBgn0034495	Ueya+so<wt	NEG
CG12170	FBgn0037356	Ueya+so<wt	NEG
CG12237	FBgn0031048	Ueya+so<wt	NEG
CG13117	FBgn0032140	Ueya+so<wt	NEG
CG13200	FBgn0033631	Ueya+so<wt	NEG
CG13211	FBgn0259238	Ueya+so<wt	NEG
CG13689	FBgn0031270	Ueya+so<wt	NEG
CG13879	FBgn0035120	Ueya+so<wt	NEG
CG13896	FBgn0035159	Ueya+so<wt	NEG
CG14100	FBgn0036889	Ueya+so<wt	NEG
CG14224	FBgn0031057	Ueya+so<wt	NEG
CG14755	FBgn0261588	Ueya+so<wt	NEG
CG14818	FBgn0026088	Ueya+so<wt	NEG
CG14998	FBgn0264693	Ueya+so<wt	NEG
CG15160	FBgn0032688	Ueya+so<wt	NEG
CG15282	FBgn0028855	Ueya+so<wt	NEG
CG15362	FBgn0031378	Ueya+so<wt	NEG
CG15435	FBgn0031608	Ueya+so<wt	NEG
CG15628	FBgn0031632	Ueya+so<wt	NEG
CG15715	FBgn0036538	Ueya+so<wt	NEG
CG15819	FBgn0260486	Ueya+so<wt	NEG
CG16717	FBgn0036028	Ueya+so<wt	NEG
CG1702	FBgn0031117	Ueya+so<wt	NEG
CG17327	FBgn0038107	Ueya+so<wt	NEG
CG17556	FBgn0038462	Ueya+so<wt	NEG
CG17574	FBgn0033777	Ueya+so<wt	NEG
CG17646	FBgn0264494	Ueya+so<wt	NEG
CG18013	FBgn0261976	Ueya+so<wt	NEG
CG18066	FBgn0034517	Ueya+so<wt	NEG
CG18547	FBgn0037973	Ueya+so<wt	NEG
CG18661	FBgn0040964	Ueya+so<wt	NEG
CG2016	FBgn0250839	Ueya+so<wt	NEG
CG2121	FBgn0033289	Ueya+so<wt	NEG
CG30094	FBgn0050094	Ueya+so<wt	NEG
CG3036	FBgn0031645	Ueya+so<wt	NEG
CG30476	FBgn0050476	Ueya+so<wt	NEG
CG3085	FBgn0034816	Ueya+so<wt	NEG
CG31012	FBgn0027598	Ueya+so<wt	NEG
CG31324	FBgn0051324	Ueya+so<wt	NEG
CG3160	FBgn0029789	Ueya+so<wt	NEG
CG31717	FBgn0051717	Ueya+so<wt	NEG
CG31842	FBgn0260407	Ueya+so<wt	NEG
CG32159	FBgn0261799	Ueya+so<wt	NEG
CG32163	FBgn0052163	Ueya+so<wt	NEG
CG3227	FBgn0031434	Ueya+so<wt	NEG
CG3238	FBgn0031540	Ueya+so<wt	NEG
CG33002	FBgn0053002	Ueya+so<wt	NEG
CG33054	FBgn0053054	Ueya+so<wt	NEG
CG33099	FBgn0053099	Ueya+so<wt	NEG
CG3408	FBgn0036008	Ueya+so<wt	NEG
CG34317	FBgn0085346	Ueya+so<wt	NEG
CG3654	FBgn0036004	Ueya+so<wt	NEG
CG4593	FBgn0029929	Ueya+so<wt	NEG
CG4616	FBgn0033806	Ueya+so<wt	NEG
CG4780	FBgn0260856	Ueya+so<wt	NEG
CG5174	FBgn0034345	Ueya+so<wt	NEG
CG5626	FBgn0036266	Ueya+so<wt	NEG
CG6055	FBgn0031918	Ueya+so<wt	NEG
CG6151	FBgn0261722	Ueya+so<wt	NEG
CG6666	FBgn0037873	Ueya+so<wt	NEG
CG6912	FBgn0038290	Ueya+so<wt	NEG
CG6951	FBgn0036959	Ueya+so<wt	NEG
CG7219	FBgn0031973	Ueya+so<wt	NEG
CG7367	FBgn0031976	Ueya+so<wt	NEG
CG7382	FBgn0031708	Ueya+so<wt	NEG
CG7630	FBgn0040793	Ueya+so<wt	NEG
CG7694	FBgn0038627	Ueya+so<wt	NEG
CG7900	FBgn0037548	Ueya+so<wt	NEG
CG7906	FBgn0036417	Ueya+so<wt	NEG
CG7950	FBgn0260468	Ueya+so<wt	NEG
CG7985	FBgn0028499	Ueya+so<wt	NEG
CG7997	FBgn0034117	Ueya+so<wt	NEG
CG8303	FBgn0034143	Ueya+so<wt	NEG
CG8436	FBgn0037670	Ueya+so<wt	NEG
CG8443	FBgn0034087	Ueya+so<wt	NEG
CG8680	FBgn0031684	Ueya+so<wt	NEG
CG8790	FBgn0027610	Ueya+so<wt	NEG
CG8873	FBgn0031652	Ueya+so<wt	NEG
CG8888	FBgn0033679	Ueya+so<wt	NEG
CG9267	FBgn0032524	Ueya+so<wt	NEG
CG9298	FBgn0260861	Ueya+so<wt	NEG
CG9526	FBgn0031815	Ueya+so<wt	NEG
CG9528	FBgn0031814	Ueya+so<wt	NEG
CG9543	FBgn0027496	Ueya+so<wt	NEG
CG9662	FBgn0031529	Ueya+so<wt	NEG
CG9960	FBgn0031454	Ueya+so<wt	NEG
CG9989	FBgn0039593	Ueya+so<wt	NEG
Ciao1	FBgn0033972	Ueya+so<wt	NEG
Ddc	FBgn0000422	Ueya+so<wt	NEG
drm	FBgn0024244	Ueya+so<wt	NEG
eg	FBgn0000560	Ueya+so<wt	NEG
Eip78C	FBgn0004865	Ueya+so<wt	NEG
Ercc1	FBgn0028434	Ueya+so<wt	NEG
Faa	FBgn0016013	Ueya+so<wt	NEG
fal	FBgn0028380	Ueya+so<wt	NEG
Gapdh2	FBgn0001092	Ueya+so<wt	NEG
Gli	FBgn0001987	Ueya+so<wt	NEG
Gs1	FBgn0001142	Ueya+so<wt	NEG
ImpL3	FBgn0001258	Ueya+so<wt	NEG
Indy	FBgn0036816	Ueya+so<wt	NEG
insc	FBgn0011674	Ueya+so<wt	NEG
kay	FBgn0001297	Ueya+so<wt	NEG
kek5	FBgn0031016	Ueya+so<wt	NEG
l(3)87Df	FBgn0002354	Ueya+so<wt	NEG
l(3)neo18	FBgn0011455	Ueya+so<wt	NEG
larp	FBgn0261618	Ueya+so<wt	NEG
Lsp1g	FBgn0002564	Ueya+so<wt	NEG
MED21	FBgn0040020	Ueya+so<wt	NEG
Mekk1	FBgn0024329	Ueya+so<wt	NEG
mRpL2	FBgn0036135	Ueya+so<wt	NEG
mRpL4	FBgn0001995	Ueya+so<wt	NEG
mRpL52	FBgn0033208	Ueya+so<wt	NEG
mtacp1	FBgn0011361	Ueya+so<wt	NEG
MtnA	FBgn0002868	Ueya+so<wt	NEG
Nhe3	FBgn0028703	Ueya+so<wt	NEG
Nmda1	FBgn0013305	Ueya+so<wt	NEG
obst-E	FBgn0031737	Ueya+so<wt	NEG
Ocho	FBgn0040296	Ueya+so<wt	NEG
phr	FBgn0003082	Ueya+so<wt	NEG
Poxn	FBgn0003130	Ueya+so<wt	NEG
Prx6005	FBgn0031479	Ueya+so<wt	NEG
Pu	FBgn0003162	Ueya+so<wt	NEG
pug	FBgn0020385	Ueya+so<wt	NEG
Rala	FBgn0015286	Ueya+so<wt	NEG
regucalcin	FBgn0030362	Ueya+so<wt	NEG
RhoGAP92B	FBgn0038747	Ueya+so<wt	NEG
RhoL	FBgn0014380	Ueya+so<wt	NEG
RpL12	FBgn0034968	Ueya+so<wt	NEG
RpL9	FBgn0015756	Ueya+so<wt	NEG
RpS9	FBgn0010408	Ueya+so<wt	NEG
snapin	FBgn0031455	Ueya+so<wt	NEG
srp	FBgn0003507	Ueya+so<wt	NEG
Tpi	FBgn0086355	Ueya+so<wt	NEG
Tsp74F	FBgn0036769	Ueya+so<wt	NEG
wun2	FBgn0041087	Ueya+so<wt	NEG
br	FBgn0000210	Uey<Uey;so[1]	AMB
CG10440	FBgn0034636	Uey<Uey;so[1]	AMB
CG10625	FBgn0035612	Uey<Uey;so[1]	AMB
CG12075	FBgn0030065	Uey<Uey;so[1]	AMB
CG13586	FBgn0035023	Uey<Uey;so[1]	AMB
CG14438	FBgn0029899	Uey<Uey;so[1]	AMB
CG15321	FBgn0261617	Uey<Uey;so[1]	AMB
CG17255	FBgn0261710	Uey<Uey;so[1]	AMB
CG17766	FBgn0023510	Uey<Uey;so[1]	AMB
CG2083	FBgn0263392	Uey<Uey;so[1]	AMB
CG2225	FBgn0032957	Uey<Uey;so[1]	AMB
CG31998	FBgn0051998	Uey<Uey;so[1]	AMB
CG32556	FBgn0263258	Uey<Uey;so[1]	AMB
CG3921	FBgn0031571	Uey<Uey;so[1]	AMB
CG4383	FBgn0264273	Uey<Uey;so[1]	AMB
CG6340	FBgn0030648	Uey<Uey;so[1]	AMB
CG7228	FBgn0031969	Uey<Uey;so[1]	AMB
cic	FBgn0262582	Uey<Uey;so[1]	AMB
dally	FBgn0263930	Uey<Uey;so[1]	AMB
dp	FBgn0053196	Uey<Uey;so[1]	AMB
Fmr1	FBgn0028734	Uey<Uey;so[1]	AMB
fs(1)h	FBgn0004656	Uey<Uey;so[1]	AMB
Gaq	FBgn0004435	Uey<Uey;so[1]	AMB
Glut1	FBgn0264574	Uey<Uey;so[1]	AMB
hth	FBgn0001235	Uey<Uey;so[1]	AMB
hts	FBgn0263391	Uey<Uey;so[1]	AMB
mew	FBgn0004456	Uey<Uey;so[1]	AMB
nonA	FBgn0004227	Uey<Uey;so[1]	AMB
Pabp2	FBgn0005648	Uey<Uey;so[1]	AMB
Pde11	FBgn0085370	Uey<Uey;so[1]	AMB
pyd	FBgn0262614	Uey<Uey;so[1]	AMB
RpL28	FBgn0035422	Uey<Uey;so[1]	AMB
scb	FBgn0003328	Uey<Uey;so[1]	AMB
shg	FBgn0003391	Uey<Uey;so[1]	AMB
svr	FBgn0004648	Uey<Uey;so[1]	AMB
Trf2	FBgn0261793	Uey<Uey;so[1]	AMB
Ulp1	FBgn0027603	Uey<Uey;so[1]	AMB
Ady43A	FBgn0026602	Uey>Uey;so[1]	AMB
alien	FBgn0013746	Uey>Uey;so[1]	AMB
asrij	FBgn0034793	Uey>Uey;so[1]	AMB
bam	FBgn0000158	Uey>Uey;so[1]	AMB
Caps	FBgn0053653	Uey>Uey;so[1]	AMB
CG13941	FBgn0033928	Uey>Uey;so[1]	AMB
CG1443	FBgn0039620	Uey>Uey;so[1]	AMB
CG17977	FBgn0040778	Uey>Uey;so[1]	AMB
CG2225	FBgn0032957	Uey>Uey;so[1]	AMB
CG30080	FBgn0050080	Uey>Uey;so[1]	AMB
CG4968	FBgn0032214	Uey>Uey;so[1]	AMB
CG6739	FBgn0031926	Uey>Uey;so[1]	AMB
CG8038	FBgn0035831	Uey>Uey;so[1]	AMB
CG8495	FBgn0261599	Uey>Uey;so[1]	AMB
Gadd45	FBgn0033153	Uey>Uey;so[1]	AMB
Gaq	FBgn0004435	Uey>Uey;so[1]	AMB
nonA	FBgn0004227	Uey>Uey;so[1]	AMB
Rbp1	FBgn0260944	Uey>Uey;so[1]	AMB
Ady43A	FBgn0026602	Ueya+so<wt	AMB
alien	FBgn0013746	Ueya+so<wt	AMB
asrij	FBgn0034793	Ueya+so<wt	AMB
bam	FBgn0000158	Ueya+so<wt	AMB
Caps	FBgn0053653	Ueya+so<wt	AMB
CG13941	FBgn0033928	Ueya+so<wt	AMB
CG1443	FBgn0039620	Ueya+so<wt	AMB
CG17977	FBgn0040778	Ueya+so<wt	AMB
CG30080	FBgn0050080	Ueya+so<wt	AMB
CG4968	FBgn0032214	Ueya+so<wt	AMB
CG6739	FBgn0031926	Ueya+so<wt	AMB
CG8038	FBgn0035831	Ueya+so<wt	AMB
CG8495	FBgn0261599	Ueya+so<wt	AMB
Gadd45	FBgn0033153	Ueya+so<wt	AMB
Rbp1	FBgn0260944	Ueya+so<wt	AMB
br	FBgn0000210	Ueya+so>wt	AMB
CG10440	FBgn0034636	Ueya+so>wt	AMB
CG10625	FBgn0035612	Ueya+so>wt	AMB
CG12075	FBgn0030065	Ueya+so>wt	AMB
CG13586	FBgn0035023	Ueya+so>wt	AMB
CG14438	FBgn0029899	Ueya+so>wt	AMB
CG15321	FBgn0261617	Ueya+so>wt	AMB
CG17255	FBgn0261710	Ueya+so>wt	AMB
CG17766	FBgn0023510	Ueya+so>wt	AMB
CG2083	FBgn0263392	Ueya+so>wt	AMB
CG2225	FBgn0032957	Ueya+so>wt	AMB
CG31998	FBgn0051998	Ueya+so>wt	AMB
CG32556	FBgn0263258	Ueya+so>wt	AMB
CG3921	FBgn0031571	Ueya+so>wt	AMB
CG4383	FBgn0264273	Ueya+so>wt	AMB
CG6340	FBgn0030648	Ueya+so>wt	AMB
CG7228	FBgn0031969	Ueya+so>wt	AMB
cic	FBgn0262582	Ueya+so>wt	AMB
dally	FBgn0263930	Ueya+so>wt	AMB
dp	FBgn0053196	Ueya+so>wt	AMB
Fmr1	FBgn0028734	Ueya+so>wt	AMB
fs(1)h	FBgn0004656	Ueya+so>wt	AMB
Gaq	FBgn0004435	Ueya+so>wt	AMB
Glut1	FBgn0264574	Ueya+so>wt	AMB
hth	FBgn0001235	Ueya+so>wt	AMB
hts	FBgn0263391	Ueya+so>wt	AMB
mew	FBgn0004456	Ueya+so>wt	AMB
Pabp2	FBgn0005648	Ueya+so>wt	AMB
Pde11	FBgn0085370	Ueya+so>wt	AMB
pyd	FBgn0262614	Ueya+so>wt	AMB
RpL28	FBgn0035422	Ueya+so>wt	AMB
scb	FBgn0003328	Ueya+so>wt	AMB
shg	FBgn0003391	Ueya+so>wt	AMB
svr	FBgn0004648	Ueya+so>wt	AMB
Trf2	FBgn0261793	Ueya+so>wt	AMB
Ulp1	FBgn0027603	Ueya+so>wt	AMB
