# Supplementary material for: Regulation of Drosophila Eye Development by the Transcription Factor Sine oculis
Source: PLoS One. 2014 Feb 25;9(2):e89695. doi: 10.1371/journal.pone.0089695 (PMC3934907; doi:10.1371/journal.pone.0089695)
Supplement: Dataset S1 — So ChIP-seq peaks in the eye disc. Each peak has a unique index number, which reflects its P-value (lower index number corresponds to higher P-value and hence more significant peak). P-value = 50 corresponds to P = 10−5. The coordinates of each peak are given, as is the identity of the nearest gene and the nearest transcription start site (TSS). The GENE_STATUS column indicates whether a peak is intragenic (GENE_OVERLAP) or intergenic (GENE_CLOSE). For intergenic peaks, the distance to nearest gene is given in the GENE_DIS column. The distance to the nearest TSS is in the TSS_DIS column. Note that the nearest TSS may belong to a gene different from the one listed in the GENE column. (XLSX) [file pone.0089695.s003.xlsx]

## Sheet: SO_ChIP-seq-FB5.50.1.2
INDEX	CHR	START	END	ABS ENRICH	FOLD	PVALUE	GENE_STATUS	GENE	GENE_DIS	TSS_STATUS	TSS	TSS_DIS
1	chr3L	12069752	12071505	1185	35.12	3217.62	GENE_OVERLAP	FBgn0250876	0	TSS_CLOSE	Sema-5c:FBgn0250876	3152
2	chr2L	14518563	14520184	677	37.52	3191.42	GENE_OVERLAP	FBgn0011864	0	TSS_CLOSE	noc:FBgn0005771	27571
3	chr2R	16057397	16059468	801	28.07	3137.56	GENE_CLOSE	FBgn0034481	23068	TSS_CLOSE	CG11044:FBgn0034484	59862
4	chr2R	3311463	3321192	5498	29.26	3100	GENE_OVERLAP	FBgn0265099,FBgn0265098,FBgn0003460,FBgn0033168	0	TSS_CLOSE	CG11123:FBgn0033169	6986
5	chr2R	7716731	7727402	7576	34.95	3100	GENE_OVERLAP	FBgn0033654	0	TSS_OVERLAP	7727034:7727094	0
6	chr2R	9450542	9452769	1818	28.95	3100	GENE_CLOSE	FBgn0033856	2269	TSS_CLOSE	link:FBgn0033855	6909
7	chr2R	14144559	14146945	1386	42.97	3100	GENE_OVERLAP	FBgn0265594	0	TSS_CLOSE	Ote:FBgn0003022	17598
8	chr2R	17409610	17414973	4664	33.75	3100	GENE_OVERLAP	FBgn0003731	0	TSS_OVERLAP	Egfr:FBgn0003731	0
9	chr2R	18819921	18823568	3117	20.48	3100	GENE_OVERLAP	FBgn0034800,FBgn0034802	0	TSS_CLOSE	CG3800:FBgn0034802	490
10	chr2R	19552524	19555082	1810	18.92	3100	GENE_OVERLAP	FBgn0034886	0	TSS_CLOSE	Pde8:FBgn0034886	4510
11	chr3R	10956412	10957913	1315	71.45	3100	GENE_OVERLAP	FBgn0261859,FBgn0262315	0	TSS_OVERLAP	CG42788:FBgn0261859	0
12	chr3R	14198291	14201372	1847	22.34	3100	GENE_OVERLAP	FBgn0004618	0	TSS_CLOSE	CG7675:FBgn0038610	3602
13	chr3R	20120435	20122004	1065	41.41	3100	GENE_OVERLAP	FBgn0259685	0	TSS_CLOSE	20115868:20116049	4386
14	chrX	6875420	6878124	1539	41.3	3100	GENE_OVERLAP	FBgn0264893,FBgn0004646	0	TSS_OVERLAP	ogre:FBgn0004646	0
15	chrX	12644054	12647285	809	42.11	3100	GENE_CLOSE	FBgn0030418	236	TSS_CLOSE	CG4004:FBgn0030418	5415
16	chr2L	14513898	14518034	1586	35.29	3100	GENE_CLOSE	FBgn0011862	57	TSS_CLOSE	noc:FBgn0005771	22906
17	chr3L	2864510	2866390	972	56.64	3100	GENE_OVERLAP	FBgn0263392	0	TSS_CLOSE	CG43444:FBgn0263392	12816
18	chr3L	3393737	3396127	1645	47.16	3100	GENE_CLOSE	FBgn0014388	5026	TSS_CLOSE	CG12010:FBgn0035443	19421
19	chr3L	13134359	13137025	1539	27.24	3100	GENE_CLOSE	FBgn0053262	4193	TSS_CLOSE	trn:FBgn0010452	26675
20	chr3R	12060627	12063669	1042	23.76	3060.99	GENE_OVERLAP	FBgn0040071	0	TSS_CLOSE	tara:FBgn0040071	4860
21	chr2L	12002058	12007952	5405	13.14	2924.94	GENE_OVERLAP	FBgn0032394	0	TSS_OVERLAP	CG6746:FBgn0032394	0
22	chr3L	15784127	15786433	1724	19.72	2858.27	GENE_CLOSE	FBgn0036531	14989	TSS_CLOSE	fwe:FBgn0261722	22634
23	chr3R	862719	865272	1022	28.31	2826.74	GENE_CLOSE	FBgn0263626	5655	TSS_CLOSE	corto:FBgn0010313	46485
24	chr2R	5541759	5544077	1383	40.59	2792.1	GENE_OVERLAP	FBgn0033438	0	TSS_CLOSE	Mmp2:FBgn0033438	26903
25	chr2R	14220316	14223673	2306	20.9	2790.69	GENE_OVERLAP	FBgn0010575	0	TSS_CLOSE	CG14502:FBgn0034321	38956
26	chr3R	21833645	21837723	1646	19.72	2758.27	GENE_OVERLAP	FBgn0002732	0	TSS_CLOSE	E(spl)mbeta-HLH:FBgn0002733	1891
27	chr2R	3379212	3381570	1661	28.56	2738.66	GENE_OVERLAP	FBgn0033183,FBgn0263967,FBgn0263240	0	TSS_OVERLAP	Coop:FBgn0263240,Coop:FBgn0263240	0
28	chr2L	12009933	12012805	1114	21.1	2617.9	GENE_CLOSE	FBgn0014019	87	TSS_CLOSE	Rh5:FBgn0014019	1547
29	chr3L	11372921	11375608	696	18.89	2597.84	GENE_CLOSE	FBgn0261813	876	TSS_CLOSE	11357995:11358005	14916
30	chr3L	16402882	16405254	1926	36.51	2591.1	GENE_OVERLAP	FBgn0014163	0	TSS_OVERLAP	fax:FBgn0014163,fax:FBgn0014163,fax:FBgn0014163	0
31	chr2L	3003971	3005469	834	33.63	2589.68	GENE_OVERLAP	FBgn0031488	0	TSS_CLOSE	CG17265:FBgn0031488	8078
32	chr3R	6403399	6406937	3154	26.17	2586.75	GENE_OVERLAP	FBgn0001235	0	TSS_CLOSE	hth:FBgn0001235	200
33	chr3R	14201434	14203205	1316	25.29	2556.41	GENE_CLOSE	FBgn0038610	637	TSS_CLOSE	CG7675:FBgn0038610	1769
34	chr2L	7908476	7910759	707	30.91	2533.27	GENE_OVERLAP	FBgn0085450	0	TSS_CLOSE	CG7102:FBgn0031961	20959
35	chr3R	4617338	4619920	1529	34.34	2527.54	GENE_OVERLAP	FBgn0046874,FBgn0261015	0	TSS_OVERLAP	4618283:4618293	0
36	chr2L	16441229	16442334	519	33.98	2499.69	GENE_OVERLAP	FBgn0028523	0	TSS_CLOSE	Idgf1:FBgn0020416	2940
37	chr3L	14445733	14447672	1003	26.67	2474.04	GENE_OVERLAP	FBgn0087007	0	TSS_CLOSE	bbg:FBgn0087007	25237
38	chr3L	19050138	19052496	588	24.92	2459.35	GENE_CLOSE	FBgn0036842	376	TSS_CLOSE	CG3797:FBgn0036842	3345
39	chr3L	3247714	3249816	743	40.05	2446.09	GENE_OVERLAP	FBgn0263617,FBgn0263246	0	TSS_CLOSE	ckd:FBgn0035427	8058
40	chr3R	20999114	21001123	854	25.04	2443.38	GENE_OVERLAP	FBgn0083946	0	TSS_CLOSE	dan:FBgn0039286	9553
41	chr2R	3926021	3927638	639	23.94	2401.68	GENE_OVERLAP	FBgn0025360	0	TSS_CLOSE	Optix:FBgn0025360	6743
42	chr2L	2446262	2448322	889	34.29	2388.41	GENE_OVERLAP	FBgn0000490	0	TSS_CLOSE	dpp:FBgn0000490	1866
43	chrX	11897296	11899215	717	53.04	2359.83	GENE_OVERLAP	FBgn0001083	0	TSS_OVERLAP	fw:FBgn0001083	0
44	chr2L	12116393	12117826	881	42.08	2334.83	GENE_OVERLAP	FBgn0032414	0	TSS_CLOSE	Rab6:FBgn0015797	7250
45	chr2L	2181430	2183505	921	22.82	2332.55	GENE_OVERLAP	FBgn0265017	0	TSS_CLOSE	aop:FBgn0000097	2645
46	chr3L	13204720	13207294	346	21.33	2331.77	GENE_OVERLAP	FBgn0052128,FBgn0052126,FBgn0052127	0	TSS_CLOSE	caps:FBgn0023095	14489
47	chr3L	8004552	8007549	1796	30.98	2288.53	GENE_OVERLAP	FBgn0011817	0	TSS_CLOSE	nmo:FBgn0011817	30464
48	chrX	3031444	3034332	1912	28.75	2279.37	GENE_OVERLAP	FBgn0004647	0	TSS_CLOSE	N:FBgn0004647	1982
49	chr2R	9960572	9963641	1222	19.94	2238.65	GENE_OVERLAP	FBgn0040752	0	TSS_CLOSE	Prosap:FBgn0040752	64043
50	chr3R	24907533	24909550	1467	48.97	2231.25	GENE_OVERLAP	FBgn0039633	0	TSS_CLOSE	Cul-5:FBgn0039632	18597
51	chr3L	7126736	7130344	2309	29.45	2214.25	GENE_OVERLAP	FBgn0023001	0	TSS_OVERLAP	melt:FBgn0023001	0
52	chr2R	5585213	5586874	692	34.74	2206	GENE_CLOSE	FBgn0023143	4380	TSS_CLOSE	Uba1:FBgn0023143	4337
53	chr2L	2162105	2166802	3127	28.67	2189.4	GENE_OVERLAP	FBgn0000097	0	TSS_CLOSE	aop:FBgn0000097	542
54	chr2L	19244257	19246323	781	21.91	2176.02	GENE_CLOSE	FBgn0051797	13109	TSS_CLOSE	drl:FBgn0015380	53586
55	chr2L	5976966	5983834	1991	13.82	2173.43	GENE_OVERLAP	FBgn0000308,FBgn0001942	0	TSS_OVERLAP	eIF-4a:FBgn0001942,chic:FBgn0000308,chic:FBgn0000308,eIF-4a:FBgn0001942,chic:FBgn0000308,eIF-4a:FBgn0001942	0
56	chr3L	22392971	22394098	536	34.95	2156.3	GENE_OVERLAP	FBgn0004449	0	TSS_CLOSE	Ten-m:FBgn0004449	6859
57	chr3R	2914448	2916585	930	23.37	2150.87	GENE_OVERLAP	FBgn0003884	0	TSS_CLOSE	alphaTub84B:FBgn0003884	947
58	chr3R	1372588	1373905	739	26.18	2145.89	GENE_OVERLAP	FBgn0037336,FBgn0014342	0	TSS_OVERLAP	CG2519:FBgn0037336	0
59	chr2L	11967173	11969653	1847	24.32	2144.02	GENE_OVERLAP	FBgn0263019	0	TSS_CLOSE	CG6686:FBgn0032388	18335
60	chr2L	9698192	9701197	1174	17.58	2130.41	GENE_OVERLAP	FBgn0011207,FBgn0015393,FBgn0000273	0	TSS_OVERLAP	Pka-C1:FBgn0000273,pelo:FBgn0011207,Pka-C1:FBgn0000273,hoip:FBgn0015393	0
61	chrX	17263958	17266419	1571	18.84	2129.01	GENE_CLOSE	FBgn0263502	5990	TSS_CLOSE	17291506:17291524	25087
62	chr3L	12089629	12092124	1848	37.76	2103.42	GENE_CLOSE	FBgn0036246	7304	TSS_CLOSE	Sema-5c:FBgn0250876	14694
63	chr3R	946716	948042	546	25.16	2080.85	GENE_CLOSE	FBgn0037293	5767	TSS_CLOSE	CG12007:FBgn0037293	5742
64	chr2R	16723039	16724372	555	34.23	2069.82	GENE_OVERLAP	FBgn0011674	0	TSS_OVERLAP	insc:FBgn0011674	0
65	chrX	3635627	3639228	1154	14.5	2048.63	GENE_OVERLAP	FBgn0086899	0	TSS_CLOSE	3641298:3641312	2070
66	chr3L	19038219	19040672	1723	26.23	2037.01	GENE_OVERLAP	FBgn0002945	0	TSS_OVERLAP	nkd:FBgn0002945	0
67	chr4	527360	529570	1972	26.29	2036.44	GENE_OVERLAP	FBgn0004607	0	TSS_CLOSE	zfh2:FBgn0004607	2748
68	chr2L	11393584	11395226	1218	26.58	2023.98	GENE_CLOSE	FBgn0263764	1286	TSS_CLOSE	salr:FBgn0000287	27159
69	chr3R	26079519	26083087	1462	13.97	2014.17	GENE_OVERLAP	FBgn0039761	0	TSS_CLOSE	CG9682:FBgn0039760	2700
70	chr2R	6468327	6471559	725	11.93	2011.85	GENE_OVERLAP	FBgn0263102	0	TSS_OVERLAP	psq:FBgn0263102,psq:FBgn0263102	0
71	chr2R	8414518	8417558	931	30	2008.36	GENE_OVERLAP	FBgn0011592	0	TSS_OVERLAP	fra:FBgn0011592	0
72	chr2L	9223881	9225946	912	40.47	2006.92	GENE_OVERLAP	FBgn0041092	0	TSS_CLOSE	borr:FBgn0032105	26993
73	chr3R	17651171	17653929	1219	19.72	1975.2	GENE_CLOSE	FBgn0013759	2775	TSS_CLOSE	17648360:17648397	2774
74	chr2R	8844368	8848124	2734	15.61	1960.93	GENE_CLOSE	FBgn0033787	1693	TSS_CLOSE	CG13321:FBgn0033787	2859
75	chr3R	21821496	21823765	1839	24.28	1955.5	GENE_OVERLAP	FBgn0002734,FBgn0262576	0	TSS_CLOSE	E(spl)mbeta-HLH:FBgn0002733	7852
76	chr2R	11786260	11788764	471	34.23	1945.97	GENE_OVERLAP	FBgn0264089	0	TSS_CLOSE	sli:FBgn0264089	7833
77	chr2L	4809863	4812268	1711	14.36	1935.69	GENE_CLOSE	FBgn0031630	741	TSS_CLOSE	CG15629:FBgn0031630	699
78	chr3R	12876689	12880134	2219	19.72	1930.67	GENE_OVERLAP	FBgn0020493	0	TSS_OVERLAP	Dad:FBgn0020493	0
79	chr2L	14226088	14227412	490	32.23	1925.77	GENE_OVERLAP	FBgn0016930	0	TSS_CLOSE	smi35A:FBgn0016930	6518
80	chr2L	14252428	14253670	766	42.4	1920.86	GENE_CLOSE	FBgn0261563	9357	TSS_CLOSE	wb:FBgn0261563	9943
81	chrX	4477347	4479028	759	19.72	1913.12	GENE_OVERLAP	FBgn0052773	0	TSS_CLOSE	CG11444:FBgn0029715	29086
82	chr3R	17746821	17750117	2818	25.63	1904.76	GENE_CLOSE	FBgn0038919	5553	TSS_CLOSE	CG17843:FBgn0038919	7119
83	chr3L	4107867	4109320	888	27.32	1863.58	GENE_OVERLAP	FBgn0028484	0	TSS_OVERLAP	Ack:FBgn0028484	0
84	chr3L	14281977	14283190	528	35.99	1861.4	GENE_OVERLAP	FBgn0001085	0	TSS_CLOSE	fz:FBgn0001085	13887
85	chrX	4472082	4472906	365	29.94	1852.29	GENE_OVERLAP	FBgn0052773	0	TSS_CLOSE	CG11444:FBgn0029715	23821
86	chr2L	20416291	20417951	817	29.21	1850.14	GENE_OVERLAP	FBgn0032859,FBgn0032858	0	TSS_OVERLAP	Arpc2:FBgn0032859,CG10949:FBgn0032858,Arpc2:FBgn0032859	0
87	chrX	5639385	5642076	1636	34.56	1843.21	GENE_OVERLAP	FBgn0261383,FBgn0029798	0	TSS_OVERLAP	IntS6:FBgn0261383,CG4078:FBgn0029798	0
88	chr3L	1682615	1684224	507	42.7	1838.27	GENE_OVERLAP	FBgn0035260	0	TSS_CLOSE	CG12011:FBgn0035257	10386
89	chrX	12547415	12549067	410	27.01	1826	GENE_OVERLAP	FBgn0015024,FBgn0030412	0	TSS_OVERLAP	CkIalpha:FBgn0015024,CkIalpha:FBgn0015024,CkIalpha:FBgn0015024,CkIalpha:FBgn0015024	0
90	chrX	1509948	1512022	625	24.93	1820.79	GENE_OVERLAP	FBgn0025390,FBgn0000210	0	TSS_CLOSE	br:FBgn0000210	6137
91	chr3R	4107839	4109754	1049	23.55	1819.3	GENE_CLOSE	FBgn0010433	2843	TSS_CLOSE	CG11671:FBgn0037562	3824
92	chrX	992843	994449	748	20.99	1816.51	GENE_OVERLAP	FBgn0040397	0	TSS_CLOSE	CG3655:FBgn0040397	10092
93	chr3L	21693899	21694885	516	40.87	1801.84	GENE_OVERLAP	FBgn0052447	0	TSS_CLOSE	21699453:21699469	4568
94	chr3L	1364137	1365006	470	42.87	1787.05	GENE_OVERLAP	FBgn0003138	0	TSS_CLOSE	312:FBgn0029514	12922
95	chr2L	2196205	2200875	4110	9.49	1777.88	GENE_OVERLAP	FBgn0085201	0	TSS_CLOSE	CG10874:FBgn0031395	3793
96	chr2R	14228450	14231118	2285	23.92	1773.63	GENE_OVERLAP	FBgn0010575	0	TSS_CLOSE	IM23:FBgn0034328	39612
97	chr3L	9735674	9737904	650	17.16	1772.89	GENE_OVERLAP	FBgn0259163,FBgn0265448	0	TSS_CLOSE	CG42268:FBgn0259163	6679
98	chr3L	5622451	5624469	540	18.01	1769.15	GENE_OVERLAP	FBgn0035625	0	TSS_OVERLAP	Blimp-1:FBgn0035625	0
99	chr2L	14430700	14432175	959	19.72	1763.26	GENE_CLOSE	FBgn0028871	5569	TSS_CLOSE	elB:FBgn0004858	21143
100	chrX	11607687	11610779	2328	18.36	1752.75	GENE_OVERLAP	FBgn0030328	0	TSS_OVERLAP	Amun:FBgn0030328,Amun:FBgn0030328,Amun:FBgn0030328	0
101	chr2R	14231207	14234751	2988	18.92	1750.33	GENE_OVERLAP	FBgn0010575	0	TSS_CLOSE	IM23:FBgn0034328	35979
102	chr3L	8708872	8710841	1378	25.32	1744.49	GENE_CLOSE	FBgn0011509	1208	TSS_CLOSE	SrpRbeta:FBgn0011509	2234
103	chr3R	25133413	25134427	442	30.67	1743	GENE_CLOSE	FBgn0015622	6549	TSS_CLOSE	Cnx99A:FBgn0015622	10576
104	chr3R	23030369	23032037	731	25.19	1742.25	GENE_CLOSE	FBgn0054006	10634	TSS_CLOSE	Ser:FBgn0004197	10647
105	chr3R	12455146	12457310	1090	26.49	1729.91	GENE_OVERLAP	FBgn0262742	0	TSS_CLOSE	Fas1:FBgn0262742	3234
106	chr2R	14472269	14474361	1098	31.76	1729.6	GENE_OVERLAP	FBgn0050115	0	TSS_CLOSE	14499276:14499287	24915
107	chr2L	2187498	2189832	862	17.1	1721.24	GENE_OVERLAP	FBgn0264875	0	TSS_CLOSE	CG10874:FBgn0031395	2470
108	chr2R	2434299	2435558	585	25.35	1720.82	GENE_OVERLAP	FBgn0086655	0	TSS_CLOSE	2389797:2389909	44390
109	chr3L	6432549	6434464	1493	19.17	1713.47	GENE_OVERLAP	FBgn0261801	0	TSS_CLOSE	6393690:6393710	38839
110	chr2R	14109949	14111213	714	24.65	1713.32	GENE_CLOSE	FBgn0000658	9053	TSS_CLOSE	fj:FBgn0000658	9036
111	chr3R	18009083	18010615	524	30.05	1707.09	GENE_OVERLAP	FBgn0051163	0	TSS_CLOSE	SKIP:FBgn0051163	41132
112	chr2R	5547151	5548579	951	25.22	1688.82	GENE_OVERLAP	FBgn0033438	0	TSS_CLOSE	Mmp2:FBgn0033438	22401
113	chr3R	22975314	22979209	1993	13.69	1688.17	GENE_OVERLAP	FBgn0039492,FBgn0029155	0	TSS_OVERLAP	Men-b:FBgn0029155,CG6051:FBgn0039492,CG6051:FBgn0039492	0
114	chr3R	22709960	22712101	446	23.25	1675.08	GENE_OVERLAP	FBgn0004359	0	TSS_CLOSE	CG5500:FBgn0039461	7477
115	chr2L	11805764	11809737	3072	14.34	1670.47	GENE_OVERLAP	FBgn0020309	0	TSS_OVERLAP	crol:FBgn0020309,crol:FBgn0020309,crol:FBgn0020309	0
116	chrX	16318965	16322253	1752	21.2	1668.83	GENE_OVERLAP	FBgn0026575	0	TSS_CLOSE	hang:FBgn0026575	2037
117	chrX	12628998	12630662	392	23.89	1658.7	GENE_OVERLAP	FBgn0265523	0	TSS_CLOSE	12626125:12626419	2579
118	chr3L	1264539	1266107	408	21.54	1653.78	GENE_OVERLAP	FBgn0035199	0	TSS_OVERLAP	CG9134:FBgn0035199,CG9134:FBgn0035199	0
119	chr2R	14243233	14246040	1581	15.79	1653.5	GENE_OVERLAP	FBgn0010575	0	TSS_CLOSE	IM23:FBgn0034328	24690
120	chr2L	3106789	3108786	899	24.72	1644.3	GENE_OVERLAP	FBgn0015600	0	TSS_CLOSE	toc:FBgn0015600	25990
121	chr2R	18209367	18211973	1169	21.67	1641.07	GENE_OVERLAP	FBgn0013272	0	TSS_CLOSE	Gp150:FBgn0013272	650
122	chr2R	9881415	9882759	611	27.66	1638.46	GENE_OVERLAP	FBgn0002643	0	TSS_CLOSE	RN-tre:FBgn0020620	3194
123	chr2L	165442	167136	717	19.44	1635.95	GENE_OVERLAP	FBgn0016977	0	TSS_CLOSE	spen:FBgn0016977	2822
124	chr3R	21861565	21863555	1178	32.66	1602.07	GENE_OVERLAP	FBgn0002633	0	TSS_CLOSE	gro:FBgn0001139	3871
125	chr3R	9228011	9229477	980	19.12	1601.94	GENE_OVERLAP	FBgn0038150,FBgn0053977	0	TSS_OVERLAP	CG33977:FBgn0053977	0
126	chr3R	948419	950325	1071	34.92	1592.4	GENE_CLOSE	FBgn0037293	3484	TSS_CLOSE	CG12007:FBgn0037293	3459
127	chr2L	632477	634443	1029	15.24	1578.77	GENE_CLOSE	FBgn0031273	4277	TSS_CLOSE	Pph13:FBgn0023489	54982
128	chrX	586519	588068	1132	39.43	1576.43	GENE_OVERLAP	FBgn0021764	0	TSS_CLOSE	sdk:FBgn0021764	4861
129	chr2L	8414818	8417990	1898	18.5	1574.43	GENE_OVERLAP	FBgn0032042,FBgn0027932	0	TSS_OVERLAP	Akap200:FBgn0027932,CG13398:FBgn0032042	0
130	chr2L	18945712	18949154	1176	14.34	1573.57	GENE_OVERLAP	FBgn0262095,FBgn0032724	0	TSS_OVERLAP	CG10428:FBgn0032724	0
131	chr3R	4848940	4851703	933	21.26	1569.98	GENE_OVERLAP	FBgn0002932,FBgn0063298	0	TSS_CLOSE	4845675:4845754	3186
132	chr2R	17589912	17592655	816	17.75	1566.39	GENE_OVERLAP	FBgn0010228	0	TSS_OVERLAP	HmgZ:FBgn0010228,HmgZ:FBgn0010228	0
133	chr2L	1142530	1143660	304	25.92	1561.46	GENE_OVERLAP	FBgn0031307	0	TSS_OVERLAP	MFS3:FBgn0031307	0
134	chr2R	9359585	9362319	938	18.26	1560.33	GENE_OVERLAP	FBgn0000119	0	TSS_CLOSE	arr:FBgn0000119	7174
135	chr3R	5894292	5895382	509	28.55	1554.73	GENE_OVERLAP	FBgn0053784	0	TSS_CLOSE	Fancl:FBgn0037781	15685
136	chr2R	17751054	17752548	699	29.43	1546.07	GENE_OVERLAP	FBgn0034667	0	TSS_CLOSE	Fili:FBgn0085397	6979
137	chr2R	18160639	18162238	658	29.21	1544.91	GENE_OVERLAP	FBgn0020307	0	TSS_CLOSE	dve:FBgn0020307	2208
138	chr2R	9894132	9895007	425	36.84	1541.71	GENE_OVERLAP	FBgn0002643	0	TSS_CLOSE	RN-tre:FBgn0020620	15911
139	chr3R	23105957	23109071	2382	23.1	1541.01	GENE_OVERLAP	FBgn0039507	0	TSS_OVERLAP	mrt:FBgn0039507,mrt:FBgn0039507,mrt:FBgn0039507,mrt:FBgn0039507	0
140	chr2L	18149810	18152930	2696	14.88	1535.74	GENE_OVERLAP	FBgn0041184	0	TSS_OVERLAP	Socs36E:FBgn0041184	0
141	chr2R	18204649	18206592	1072	15.12	1535.35	GENE_OVERLAP	FBgn0013272	0	TSS_OVERLAP	Gp150:FBgn0013272	0
142	chr4	86711	90971	3238	13.91	1532.88	GENE_OVERLAP	FBgn0017545,FBgn0085432	0	TSS_OVERLAP	RpS3A:FBgn0017545,pan:FBgn0085432,pan:FBgn0085432	0
143	chr2L	6337609	6339833	1178	21.13	1530.86	GENE_OVERLAP	FBgn0015623,FBgn0031799	0	TSS_OVERLAP	Cpr:FBgn0015623,Pez:FBgn0031799	0
144	chr2L	5324553	5326213	962	24.87	1528.15	GENE_OVERLAP	FBgn0031698	0	TSS_CLOSE	cype:FBgn0015031	994
145	chrX	10218365	10220351	381	33.57	1525.39	GENE_OVERLAP	FBgn0259170	0	TSS_OVERLAP	10219911:10219996	0
146	chr3L	10985771	10987023	575	27.38	1518.73	GENE_OVERLAP	FBgn0013469	0	TSS_CLOSE	klu:FBgn0013469	2299
147	chr2R	15992946	15994504	762	24.1	1518.71	GENE_CLOSE	FBgn0004364	4512	TSS_CLOSE	CG8654:FBgn0034479	123238
148	chr2L	9982182	9985087	1187	13.46	1506.03	GENE_OVERLAP	FBgn0000180,FBgn0040965	0	TSS_OVERLAP	bib:FBgn0000180	0
149	chr3L	15692239	15694731	1711	23.82	1505.85	GENE_OVERLAP	FBgn0041160	0	TSS_OVERLAP	comm2:FBgn0041160	0
150	chr3R	19966557	19970184	1994	20.16	1499.16	GENE_OVERLAP	FBgn0039154,FBgn0039155	0	TSS_CLOSE	Slimp:FBgn0051133	4366
151	chr3R	18972625	18975313	1489	23.41	1498.29	GENE_CLOSE	FBgn0004395	62	TSS_CLOSE	hh:FBgn0004644	4999
152	chr2L	6081042	6083830	1516	20.77	1471.91	GENE_OVERLAP	FBgn0028420	0	TSS_CLOSE	Kr-h1:FBgn0028420	7577
153	chr3L	723482	725783	977	18.03	1471.01	GENE_CLOSE	FBgn0264310	11269	TSS_CLOSE	CG13897:FBgn0035160	12906
154	chr2R	18284665	18286294	699	27.12	1469.5	GENE_OVERLAP	FBgn0034724	0	TSS_CLOSE	babos:FBgn0034724	3130
155	chr3L	6734921	6737414	338	16.29	1469.43	GENE_OVERLAP	FBgn0261934	0	TSS_OVERLAP	dikar:FBgn0261934	0
156	chr3R	10597519	10599231	965	25.56	1467.85	GENE_OVERLAP	FBgn0263929	0	TSS_CLOSE	10575192:10575295	22224
157	chr3R	6388513	6390716	868	22.5	1467.35	GENE_OVERLAP	FBgn0001235	0	TSS_CLOSE	hth:FBgn0001235	12425
158	chr3L	340579	343396	2466	29.9	1464.15	GENE_OVERLAP	FBgn0035132,FBgn0261985,FBgn0023000	0	TSS_CLOSE	mth:FBgn0023000	2427
159	chrX	18160140	18161362	470	19.82	1463.19	GENE_CLOSE	FBgn0030905	6651	TSS_CLOSE	18215021:18215031	53659
160	chr2L	866736	868573	387	21.36	1459.62	GENE_OVERLAP	FBgn0029095	0	TSS_OVERLAP	aru:FBgn0029095	0
161	chr2R	12612119	12613630	714	24.1	1457.68	GENE_OVERLAP	FBgn0050463	0	TSS_CLOSE	CG30463:FBgn0050463	8455
162	chrX	12647440	12650193	1687	14.97	1455.32	GENE_CLOSE	FBgn0020513	876	TSS_CLOSE	ade5:FBgn0020513	4238
163	chr3R	12235175	12236879	463	16.87	1451.5	GENE_CLOSE	FBgn0003513	5763	TSS_CLOSE	ss:FBgn0003513	5756
164	chr2L	1462875	1464421	662	21.42	1448.94	GENE_CLOSE	FBgn0263321	19559	TSS_CLOSE	CG7420:FBgn0031344	38390
165	chrX	19246944	19249360	1485	17.16	1437.94	GENE_OVERLAP	FBgn0031016	0	TSS_OVERLAP	kek5:FBgn0031016	0
166	chr2L	13779645	13781706	1000	26.88	1437.79	GENE_OVERLAP	FBgn0028540,FBgn0024846	0	TSS_OVERLAP	p38b:FBgn0024846,CG9008:FBgn0028540,CG9008:FBgn0028540	0
167	chr3R	24160752	24162524	605	16.64	1434.93	GENE_OVERLAP	FBgn0261618	0	TSS_CLOSE	larp:FBgn0261618	1275
168	chr2R	17259078	17260705	1092	32.04	1432.53	GENE_OVERLAP	FBgn0000395	0	TSS_CLOSE	cv-2:FBgn0000395	6257
169	chr3R	27116194	27117580	636	13.14	1429.28	GENE_CLOSE	FBgn0039840	10631	TSS_CLOSE	27136874:27136887	19294
170	chr2R	12273676	12275960	1832	21.63	1424.88	GENE_OVERLAP	FBgn0264273	0	TSS_OVERLAP	12274024:12274034	0
171	chr3L	817406	819315	1358	20.75	1421.21	GENE_CLOSE	FBgn0264475	1444	TSS_CLOSE	CG13900:FBgn0035162	8176
172	chr2L	2987313	2988861	828	21.91	1417.27	GENE_OVERLAP	FBgn0250786,FBgn0025109	0	TSS_OVERLAP	Bem46:FBgn0025109,Chd1:FBgn0250786	0
173	chr3L	11545569	11547011	1134	18.52	1416.74	GENE_OVERLAP	FBgn0259481,FBgn0263569	0	TSS_OVERLAP	11546055:11546241	0
174	chr3R	1056765	1058501	732	15.15	1415.16	GENE_OVERLAP	FBgn0037301,FBgn0040208	0	TSS_OVERLAP	Mms19:FBgn0037301,Kat60:FBgn0040208	0
175	chr2L	7037159	7039089	810	19.21	1408.32	GENE_OVERLAP	FBgn0262872,FBgn0031883	0	TSS_OVERLAP	7037752:7038148	0
176	chr3L	14615493	14617204	392	35.16	1406.61	GENE_OVERLAP	FBgn0036433	0	TSS_OVERLAP	CG9628:FBgn0036433	0
177	chr2R	17432277	17435273	1612	15.43	1404.98	GENE_OVERLAP	FBgn0003731	0	TSS_CLOSE	Egfr:FBgn0003731	21670
178	chr2L	13836955	13838210	613	24.58	1401.07	GENE_OVERLAP	FBgn0028509	0	TSS_CLOSE	CenG1A:FBgn0028509	1113
179	chr2R	10307150	10308829	1133	29.82	1398.78	GENE_OVERLAP	FBgn0033936	0	TSS_CLOSE	Sin1:FBgn0033935	7797
180	chr2R	10808645	10811267	2169	15.65	1397.36	GENE_OVERLAP	FBgn0027596	0	TSS_CLOSE	CG10249:FBgn0027596	3757
181	chr2L	12433295	12435986	758	17.02	1397.15	GENE_OVERLAP	FBgn0020443,FBgn0265298	0	TSS_OVERLAP	Elf:FBgn0020443,Elf:FBgn0020443,SC35:FBgn0265298	0
182	chrX	3612570	3615098	1290	23.92	1393.35	GENE_OVERLAP	FBgn0015286,FBgn0086899	0	TSS_OVERLAP	3614014:3614103,Rala:FBgn0015286	0
183	chr3R	19164021	19165412	557	24.31	1390.9	GENE_OVERLAP	FBgn0003118	0	TSS_CLOSE	pnt:FBgn0003118	6134
184	chr2L	6554064	6556173	531	21.91	1385.19	GENE_OVERLAP	FBgn0031829	0	TSS_CLOSE	CoVb:FBgn0031830	1473
185	chr2R	4124120	4125736	1211	20.18	1380.74	GENE_OVERLAP	FBgn0013726	0	TSS_OVERLAP	pnut:FBgn0013726,pnut:FBgn0013726	0
186	chr3L	10342851	10344835	1370	24.1	1377.56	GENE_OVERLAP	FBgn0265415	0	TSS_CLOSE	Gem3:FBgn0011802	111229
187	chr2R	5480893	5482556	899	21.18	1370.01	GENE_OVERLAP	FBgn0261016,FBgn0033434,FBgn0050338	0	TSS_OVERLAP	CG1902:FBgn0033434	0
188	chr2R	2034558	2037173	1547	19.53	1365.68	GENE_OVERLAP	FBgn0000546	0	TSS_CLOSE	EcR:FBgn0000546	7328
189	chrX	8467400	8469109	864	36.88	1363.61	GENE_OVERLAP	FBgn0030052,FBgn0030051	0	TSS_OVERLAP	CG12065:FBgn0030052,8467603:8467631	0
190	chr3L	10729665	10731122	817	15.17	1360.7	GENE_CLOSE	FBgn0262890	33903	TSS_CLOSE	NijA:FBgn0036101	39684
191	chr3R	57338	59313	1395	16.05	1360.03	GENE_OVERLAP	FBgn0015331,FBgn0037220	0	TSS_OVERLAP	CG14641:FBgn0037220,abs:FBgn0015331	0
192	chr3L	19628055	19629478	945	28.73	1359.7	GENE_OVERLAP	FBgn0036896	0	TSS_OVERLAP	wnd:FBgn0036896	0
193	chr2R	3082211	3083437	413	32.04	1358.85	GENE_OVERLAP	FBgn0003090	0	TSS_CLOSE	pk:FBgn0003090	22105
194	chr3R	2048606	2049861	664	17.72	1356.4	GENE_CLOSE	FBgn0037412	1103	TSS_CLOSE	Osi3:FBgn0037411	7037
195	chr3R	21315383	21318561	1785	29.76	1352.87	GENE_OVERLAP	FBgn0040212,FBgn0039341,FBgn0265068	0	TSS_OVERLAP	CG5112:FBgn0039341	0
196	chr2R	3921604	3923133	510	21.91	1341.86	GENE_OVERLAP	FBgn0025360	0	TSS_CLOSE	Optix:FBgn0025360	2326
197	chr3L	10510411	10512912	1998	27.53	1341.25	GENE_OVERLAP	FBgn0052062	0	TSS_OVERLAP	A2bp1:FBgn0052062	0
198	chrX	10720814	10722643	943	12.94	1338.41	GENE_CLOSE	FBgn0262735	3999	TSS_CLOSE	Imp:FBgn0262735	3992
199	chrX	7829666	7830607	302	26.6	1337.16	GENE_OVERLAP	FBgn0260970,FBgn0004404	0	TSS_CLOSE	RpS14b:FBgn0004404	294
200	chr3R	859554	860785	617	28.35	1334.54	GENE_CLOSE	FBgn0263626	10142	TSS_CLOSE	corto:FBgn0010313	50972
201	chr2L	19154319	19155554	687	25.1	1334	GENE_OVERLAP	FBgn0010300	0	TSS_CLOSE	brat:FBgn0010300	2974
202	chr2R	8478515	8481872	1921	17.97	1332.49	GENE_OVERLAP	FBgn0027356,FBgn0022764,FBgn0050055	0	TSS_OVERLAP	Amph:FBgn0027356,Sin3A:FBgn0022764	0
203	chr3L	16035543	16037260	1007	26.35	1326.46	GENE_OVERLAP	FBgn0260635	0	TSS_OVERLAP	16035539:16035673,16035983:16035993	0
204	chr3R	5529721	5531662	1480	16.31	1324.58	GENE_OVERLAP	FBgn0051352	0	TSS_OVERLAP	Unc-115a:FBgn0051352	0
205	chr2R	10315097	10317681	389	20.26	1321.86	GENE_OVERLAP	FBgn0013725	0	TSS_CLOSE	phyl:FBgn0013725	2141
206	chrX	12407617	12409202	683	19.12	1319.71	GENE_OVERLAP	FBgn0030396	0	TSS_CLOSE	CG2556:FBgn0030396	16265
207	chr3L	20926630	20929707	2529	15	1317.72	GENE_OVERLAP	FBgn0011591	0	TSS_CLOSE	fng:FBgn0011591	12774
208	chr3R	13386465	13388394	1453	18.74	1316	GENE_OVERLAP	FBgn0264005	0	TSS_CLOSE	13384842:13384857	1608
209	chr3R	12821510	12823460	618	24.99	1314.86	GENE_OVERLAP	FBgn0038463,FBgn0038462	0	TSS_OVERLAP	CG3534:FBgn0038463,CG17556:FBgn0038462	0
210	chr3R	22019142	22021442	466	16.94	1311.75	GENE_OVERLAP	FBgn0265379	0	TSS_CLOSE	CG6073:FBgn0039417	4609
211	chrX	16548755	16550360	1187	31.18	1311.28	GENE_OVERLAP	FBgn0030768,FBgn0003189	0	TSS_OVERLAP	CG9723:FBgn0030768,r:FBgn0003189	0
212	chr2R	8849523	8850780	353	20.2	1308.81	GENE_CLOSE	FBgn0005624	3047	TSS_CLOSE	CG13321:FBgn0033787	8014
213	chr2R	15961998	15963411	844	26.89	1307.18	GENE_CLOSE	FBgn0004364	35605	TSS_CLOSE	CG8654:FBgn0034479	92290
214	chr3L	14124251	14125459	798	24.79	1305.34	GENE_OVERLAP	FBgn0042630	0	TSS_OVERLAP	Sox21b:FBgn0042630	0
215	chr3R	18450175	18451565	731	18.72	1304.43	GENE_OVERLAP	FBgn0020278	0	TSS_CLOSE	loco:FBgn0020278	633
216	chr2R	3655155	3656909	448	27.96	1303.81	GENE_OVERLAP	FBgn0050497	0	TSS_CLOSE	CG30497:FBgn0050497	9203
217	chr2L	20821130	20824247	1787	20.34	1301.07	GENE_OVERLAP	FBgn0032889	0	TSS_CLOSE	CG9331:FBgn0032889	183
218	chr3L	18227114	18230306	2185	10.78	1298.21	GENE_CLOSE	FBgn0036783	14882	TSS_CLOSE	W:FBgn0003997	48370
219	chr2R	7089768	7091634	300	13.69	1295.02	GENE_OVERLAP	FBgn0003396	0	TSS_CLOSE	CG9084:FBgn0033582	15028
220	chr2L	19145713	19147509	1619	28.75	1291.81	GENE_OVERLAP	FBgn0010300	0	TSS_CLOSE	brat:FBgn0010300	11019
221	chr3R	25110443	25111708	704	29.01	1286.15	GENE_CLOSE	FBgn0039659	7757	TSS_CLOSE	25081506:25081525	28918
222	chr3R	19694122	19695678	954	24.1	1285.94	GENE_OVERLAP	FBgn0025574	0	TSS_CLOSE	Pli:FBgn0025574	19096
223	chr3R	17544185	17546053	799	22.39	1278.58	GENE_OVERLAP	FBgn0051176	0	TSS_OVERLAP	CG31176:FBgn0051176	0
224	chr2L	4286361	4287822	524	23.78	1271.88	GENE_OVERLAP	FBgn0010473	0	TSS_CLOSE	tutl:FBgn0010473	1558
225	chr3R	24424661	24426919	405	11.83	1264.47	GENE_OVERLAP	FBgn0026400,FBgn0001215	0	TSS_OVERLAP	Noa36:FBgn0026400,Hrb98DE:FBgn0001215,Hrb98DE:FBgn0001215	0
226	chr2R	7379981	7381823	539	21.15	1262.6	GENE_OVERLAP	FBgn0001269	0	TSS_CLOSE	inv:FBgn0001269	16746
227	chr2L	15761164	15763060	424	14.81	1262.1	GENE_OVERLAP	FBgn0001987	0	TSS_OVERLAP	Gli:FBgn0001987,Gli:FBgn0001987	0
228	chr2R	18448596	18449887	395	19.14	1259.66	GENE_OVERLAP	FBgn0034737,FBgn0003175	0	TSS_OVERLAP	px:FBgn0003175	0
229	chr3L	18621884	18623170	781	38.34	1259.02	GENE_OVERLAP	FBgn0036801	0	TSS_CLOSE	MYPT-75D:FBgn0036801	1747
230	chr2R	2548950	2551559	1804	11.75	1259.01	GENE_OVERLAP	FBgn0000054,FBgn0033083	0	TSS_OVERLAP	Dpit47:FBgn0033083,Adf1:FBgn0000054	0
231	chrX	10637774	10639905	1321	17.59	1258.85	GENE_OVERLAP	FBgn0003204,FBgn0052676	0	TSS_OVERLAP	ras:FBgn0003204,ras:FBgn0003204,ras:FBgn0003204,CG32676:FBgn0052676	0
232	chr3R	19320814	19323123	1772	14.02	1253.88	GENE_CLOSE	FBgn0039080	5912	TSS_CLOSE	Irk2:FBgn0039081	20896
233	chr2L	695851	697209	315	25.19	1253.46	GENE_OVERLAP	FBgn0000497	0	TSS_CLOSE	ds:FBgn0000497	773
234	chr2R	17755995	17758359	1362	15.88	1253.29	GENE_CLOSE	FBgn0085397	1176	TSS_CLOSE	Fili:FBgn0085397	1168
235	chr2L	16470956	16471968	553	30.84	1252.77	GENE_OVERLAP	FBgn0005677	0	TSS_CLOSE	dac:FBgn0005677	13860
236	chr3L	11273290	11274569	765	28.48	1248.33	GENE_CLOSE	FBgn0036152	6467	TSS_CLOSE	CG6175:FBgn0036152	13137
237	chr3R	13542430	13544725	1708	15.9	1239.99	GENE_OVERLAP	FBgn0261885	0	TSS_OVERLAP	osa:FBgn0261885,osa:FBgn0261885	0
238	chr2R	2899405	2901891	293	19.51	1236.12	GENE_OVERLAP	FBgn0029506	0	TSS_OVERLAP	Tsp42Ee:FBgn0029506,Tsp42Ee:FBgn0029506	0
239	chr2R	10318129	10320195	613	18.18	1233.72	GENE_OVERLAP	FBgn0013725	0	TSS_OVERLAP	phyl:FBgn0013725	0
240	chr2L	12509953	12511935	1572	18.82	1232.92	GENE_OVERLAP	FBgn0259176	0	TSS_CLOSE	12507921:12507944	2009
241	chr2L	16491042	16494001	1925	21.33	1231.05	GENE_OVERLAP	FBgn0032586	0	TSS_OVERLAP	Tpr2:FBgn0032586	0
242	chr3R	12085866	12087022	365	21.91	1229.16	GENE_OVERLAP	FBgn0040071	0	TSS_CLOSE	bor:FBgn0040237	2691
243	chrX	260503	261676	401	36.44	1227.42	GENE_OVERLAP	FBgn0052816,FBgn0261559	0	TSS_CLOSE	ac:FBgn0000022	2379
244	chr2R	9109578	9113091	3009	15.22	1225.75	GENE_OVERLAP	FBgn0011763,FBgn0043010,FBgn0264539	0	TSS_OVERLAP	Dp:FBgn0011763,Dp:FBgn0011763,Fsn:FBgn0043010,Fsn:FBgn0043010,Dp:FBgn0011763,Dp:FBgn0011763	0
245	chr2L	2193192	2195226	513	19.89	1223.89	GENE_OVERLAP	FBgn0085201	0	TSS_CLOSE	CG10874:FBgn0031395	780
246	chr3R	6010140	6012703	1074	15.99	1222.39	GENE_OVERLAP	FBgn0037796	0	TSS_CLOSE	Syn:FBgn0004575	3667
247	chr3R	3115911	3117803	988	13.96	1221.16	GENE_OVERLAP	FBgn0259172	0	TSS_CLOSE	Syt4:FBgn0028400	23372
248	chrX	17727036	17728641	454	27.53	1220.81	GENE_OVERLAP	FBgn0030870	0	TSS_CLOSE	CG6398:FBgn0030870	1694
249	chrX	16657680	16658863	760	31.99	1220.31	GENE_OVERLAP	FBgn0001250	0	TSS_CLOSE	if:FBgn0001250	3311
250	chr2R	18565383	18568077	485	11.41	1218.94	GENE_CLOSE	FBgn0034763	4666	TSS_CLOSE	RYBP:FBgn0034763	7057
251	chrX	17722120	17725891	2775	13.14	1215.9	GENE_OVERLAP	FBgn0030870	0	TSS_OVERLAP	CG6398:FBgn0030870,CG6398:FBgn0030870	0
252	chr2L	160309	162458	1601	12.29	1215.01	GENE_OVERLAP	FBgn0016977	0	TSS_OVERLAP	spen:FBgn0016977	0
253	chr2R	15985237	15986940	929	10.59	1209.92	GENE_CLOSE	FBgn0004364	12076	TSS_CLOSE	CG8654:FBgn0034479	115529
254	chrX	1467927	1469591	442	18.37	1207.46	GENE_OVERLAP	FBgn0025390,FBgn0000210	0	TSS_CLOSE	br:FBgn0000210	33628
255	chr3L	19342355	19343514	671	49.48	1206.96	GENE_OVERLAP	FBgn0052206	0	TSS_CLOSE	pip:FBgn0003089	11564
256	chr3R	14943317	14945885	842	14.21	1206.4	GENE_OVERLAP	FBgn0038679	0	TSS_CLOSE	CG6040:FBgn0038679	3769
257	chr2R	11237408	11238660	511	20.24	1200.53	GENE_OVERLAP	FBgn0034013	0	TSS_OVERLAP	unc-5:FBgn0034013	0
258	chr2L	6786434	6788443	424	13.97	1199.75	GENE_OVERLAP	FBgn0015776	0	TSS_OVERLAP	nrv1:FBgn0015776,nrv1:FBgn0015776	0
259	chr3L	19552813	19556212	2747	9.88	1199.55	GENE_CLOSE	FBgn0262373	2019	TSS_CLOSE	CG9300:FBgn0036886	7233
260	chr3R	12346985	12349955	491	13.87	1194.34	GENE_OVERLAP	FBgn0259244	0	TSS_CLOSE	CG42342:FBgn0259244	18086
261	chr2R	3132237	3137951	1088	6.48	1193.79	GENE_OVERLAP	FBgn0033153,FBgn0026602	0	TSS_OVERLAP	Gadd45:FBgn0033153,Ady43A:FBgn0026602	0
262	chr3R	5722539	5724770	1236	27.61	1190.23	GENE_OVERLAP	FBgn0263097	0	TSS_CLOSE	Glut4EF:FBgn0263097	20961
263	chr2R	7400364	7401582	348	24.72	1185.86	GENE_CLOSE	FBgn0001269	5679	TSS_CLOSE	en:FBgn0000577	13642
264	chr3R	14976628	14977790	751	16.95	1180.04	GENE_OVERLAP	FBgn0038682	0	TSS_CLOSE	CG5835:FBgn0038682	1606
265	chr3L	530763	533001	860	18.15	1174.66	GENE_OVERLAP	FBgn0001316	0	TSS_CLOSE	klar:FBgn0001316	7361
266	chr3L	10657120	10660273	619	16.16	1173.08	GENE_OVERLAP	FBgn0052068,FBgn0010762	0	TSS_OVERLAP	simj:FBgn0010762	0
267	chr3L	14997768	14999731	979	18.21	1173.01	GENE_OVERLAP	FBgn0036463	0	TSS_CLOSE	Prosbeta2:FBgn0023174	4438
268	chr2R	17136176	17139375	1280	10.33	1172.36	GENE_OVERLAP	FBgn0034606	0	TSS_OVERLAP	ASPP:FBgn0034606	0
269	chr2L	8851841	8852876	365	22.88	1172.34	GENE_CLOSE	FBgn0052986	9900	TSS_CLOSE	SoxN:FBgn0029123	23218
270	chr3L	607793	610171	927	17.66	1170.03	GENE_CLOSE	FBgn0016715	1224	TSS_CLOSE	CG13893:FBgn0035146	3781
271	chr3R	17012201	17013694	968	26.81	1169.7	GENE_OVERLAP	FBgn0264357	0	TSS_CLOSE	SNF4Agamma:FBgn0264357	836
272	chr3L	8908011	8909350	850	19.28	1169.2	GENE_OVERLAP	FBgn0264701,FBgn0035936	0	TSS_CLOSE	Tsp66E:FBgn0035936	1892
273	chr2L	5107333	5108956	462	18.78	1168.51	GENE_OVERLAP	FBgn0261836	0	TSS_CLOSE	5100849:5100860	6473
274	chr2L	19215683	19217490	1175	17.28	1167.99	GENE_OVERLAP	FBgn0265078	0	TSS_CLOSE	drl:FBgn0015380	25012
275	chr2R	12498602	12499652	436	22.45	1164.77	GENE_OVERLAP	FBgn0034145	0	TSS_CLOSE	CG5065:FBgn0034145	3293
276	chrX	12404520	12406487	554	19.64	1164.47	GENE_OVERLAP	FBgn0030396	0	TSS_CLOSE	CG2556:FBgn0030396	13168
277	chr3L	1457392	1459967	2139	17.96	1163.65	GENE_OVERLAP	FBgn0003138	0	TSS_CLOSE	rho:FBgn0004635	3839
278	chr3L	17371305	17373032	1215	23.44	1162.22	GENE_OVERLAP	FBgn0036715	0	TSS_OVERLAP	Cad74A:FBgn0036715	0
279	chr3R	17023223	17025223	381	13.46	1159.44	GENE_OVERLAP	FBgn0264357	0	TSS_OVERLAP	SNF4Agamma:FBgn0264357	0
280	chr2L	3857174	3858460	485	26.16	1159.32	GENE_CLOSE	FBgn0264887	2945	TSS_CLOSE	CG3964:FBgn0031574	4187
281	chr2L	16619886	16621151	550	24.94	1158.03	GENE_OVERLAP	FBgn0259735	0	TSS_CLOSE	CG42389:FBgn0259735	15484
282	chr2R	20897596	20900009	1463	14.68	1157.52	GENE_OVERLAP	FBgn0265434,FBgn0004055	0	TSS_OVERLAP	zip:FBgn0265434,uzip:FBgn0004055,zip:FBgn0265434,20899475:20899493,zip:FBgn0265434	0
283	chr3R	9795606	9797034	1000	23.97	1156.66	GENE_OVERLAP	FBgn0264493	0	TSS_OVERLAP	9797027:9797037,9796710:9796823	0
284	chr3L	12685566	12687183	791	13.65	1154.84	GENE_OVERLAP	FBgn0014343	0	TSS_OVERLAP	mirr:FBgn0014343	0
285	chr3R	5634404	5635697	715	21.43	1153.73	GENE_OVERLAP	FBgn0037760	0	TSS_OVERLAP	FBX011:FBgn0037760	0
286	chr2L	88331	89958	570	25.35	1150.39	GENE_CLOSE	FBgn0002931	944	TSS_CLOSE	net:FBgn0002931	921
287	chr3L	15730499	15731689	781	21.28	1146.56	GENE_CLOSE	FBgn0010105	8969	TSS_CLOSE	comm:FBgn0010105	8967
288	chr3L	8758511	8760312	1065	15.74	1142.02	GENE_OVERLAP	FBgn0261259	0	TSS_OVERLAP	8759538:8759735	0
289	chr2L	7868962	7870168	529	19.99	1140	GENE_OVERLAP	FBgn0045038	0	TSS_CLOSE	Proct:FBgn0045038	1135
290	chr2L	6086577	6089462	1947	13.72	1136.61	GENE_OVERLAP	FBgn0028420	0	TSS_CLOSE	Kr-h1:FBgn0028420	1945
291	chr3L	16567199	16568372	295	28.37	1136.54	GENE_OVERLAP	FBgn0262732	0	TSS_OVERLAP	mbf1:FBgn0262732	0
292	chr2L	4360127	4362225	1308	15.17	1133.59	GENE_OVERLAP	FBgn0026319	0	TSS_CLOSE	Traf4:FBgn0026319	9759
293	chr3R	14825205	14827172	713	17.74	1131.28	GENE_OVERLAP	FBgn0026239	0	TSS_CLOSE	gukh:FBgn0026239	15362
294	chr2L	5291795	5293870	793	13.99	1131.15	GENE_CLOSE	FBgn0016076	5777	TSS_CLOSE	5297182:5297192	3312
295	chr3L	10701716	10703704	963	26.29	1129.05	GENE_CLOSE	FBgn0036101	11739	TSS_CLOSE	NijA:FBgn0036101	11735
296	chr2L	6472597	6474333	1331	21.91	1127.75	GENE_OVERLAP	FBgn0259749	0	TSS_OVERLAP	mmy:FBgn0259749	0
297	chr3L	1409513	1410532	390	17.13	1126.46	GENE_OVERLAP	FBgn0003138	0	TSS_CLOSE	CG9173:FBgn0035218	12877
298	chrX	2028114	2030122	1667	13.97	1125.57	GENE_OVERLAP	FBgn0004861	0	TSS_CLOSE	ph-p:FBgn0004861	329
299	chr3R	3989236	3990888	1217	18.99	1124.28	GENE_OVERLAP	FBgn0001138	0	TSS_CLOSE	grn:FBgn0001138	14631
300	chr2L	18310596	18313284	1512	15.56	1120.87	GENE_CLOSE	FBgn0263086	1189	TSS_CLOSE	Fas3:FBgn0000636	6811
301	chr3R	23048621	23049584	428	30.28	1118.35	GENE_CLOSE	FBgn0261995	3578	TSS_CLOSE	CG31064:FBgn0051064	14195
302	chr2R	3176124	3177633	876	16.93	1117.07	GENE_OVERLAP	FBgn0003174	0	TSS_CLOSE	Incenp:FBgn0260991	9910
303	chr3R	5173261	5175884	491	16.21	1109.1	GENE_OVERLAP	FBgn0265275	0	TSS_CLOSE	CG43674:FBgn0265275	4367
304	chrX	13841469	13843672	1661	25.92	1108.43	GENE_OVERLAP	FBgn0264981	0	TSS_CLOSE	ben:FBgn0000173	46657
305	chr2L	18943253	18945156	1515	16.21	1104.24	GENE_OVERLAP	FBgn0032723	0	TSS_OVERLAP	ssp3:FBgn0032723	0
306	chr3L	18233276	18234703	589	32.86	1102.29	GENE_CLOSE	FBgn0036783	10485	TSS_CLOSE	W:FBgn0003997	54532
307	chr2R	8420316	8422096	1269	18.01	1100.59	GENE_OVERLAP	FBgn0011592	0	TSS_CLOSE	fra:FBgn0011592	3494
308	chr2R	14496019	14497077	468	18.16	1099.92	GENE_OVERLAP	FBgn0050115	0	TSS_CLOSE	14499276:14499287	2199
309	chr2L	2454309	2455360	545	20.52	1098.2	GENE_OVERLAP	FBgn0000490	0	TSS_OVERLAP	dpp:FBgn0000490,dpp:FBgn0000490	0
310	chrX	17429487	17430783	543	16.16	1097.89	GENE_OVERLAP	FBgn0263706	0	TSS_CLOSE	l(1)G0222:FBgn0028343	39203
311	chr2R	14193786	14196261	1914	10.31	1096.51	GENE_OVERLAP	FBgn0010575	0	TSS_CLOSE	CG14502:FBgn0034321	12426
312	chr3R	20984136	20985075	357	19.63	1095.07	GENE_CLOSE	FBgn0083946	10212	TSS_CLOSE	danr:FBgn0039283	20268
313	chr3L	505608	507184	1061	19.58	1095.04	GENE_OVERLAP	FBgn0001316	0	TSS_CLOSE	500947:500957	4651
314	chr3L	704416	705358	502	27.54	1094.71	GENE_CLOSE	FBgn0035158	590	TSS_CLOSE	CG13895:FBgn0035158	2609
315	chr2R	10941301	10942807	1140	17.41	1090.63	GENE_CLOSE	FBgn0053467	201	TSS_CLOSE	hbs:FBgn0029082	41960
316	chr2L	7576199	7578021	489	23.9	1089.73	GENE_OVERLAP	FBgn0264895	0	TSS_OVERLAP	RapGAP1:FBgn0264895,RapGAP1:FBgn0264895	0
317	chr3R	14067625	14071259	2628	8.53	1086.94	GENE_OVERLAP	FBgn0020238,FBgn0038588	0	TSS_OVERLAP	CG7156:FBgn0038588,14-3-3epsilon:FBgn0020238	0
318	chr2R	18286660	18288630	888	17.72	1086.16	GENE_OVERLAP	FBgn0034724	0	TSS_CLOSE	babos:FBgn0034724	794
319	chr3L	17926946	17928705	893	27.22	1085.48	GENE_OVERLAP	FBgn0262792,FBgn0262793	0	TSS_CLOSE	Eip75B:FBgn0000568	19718
320	chr3L	68178	70081	1318	14.77	1084.45	GENE_OVERLAP	FBgn0002564	0	TSS_CLOSE	66424:66438	1740
321	chr2L	16286284	16288959	1485	15.91	1082.08	GENE_OVERLAP	FBgn0001994,FBgn0040079	0	TSS_OVERLAP	pkaap:FBgn0040079,crp:FBgn0001994	0
322	chr3R	6459358	6460784	805	15.77	1081.84	GENE_OVERLAP	FBgn0001235	0	TSS_CLOSE	hth:FBgn0001235	19280
323	chr3R	10107896	10110551	383	12.41	1077.99	GENE_OVERLAP	FBgn0003862	0	TSS_CLOSE	trx:FBgn0003862	1893
324	chr2R	9082977	9084105	397	21.54	1076.7	GENE_OVERLAP	FBgn0053182	0	TSS_CLOSE	Kdm4B:FBgn0053182	1195
325	chr3L	959138	960899	884	11.41	1076.53	GENE_OVERLAP	FBgn0264574	0	TSS_OVERLAP	Glut1:FBgn0264574	0
326	chr3L	14747884	14751571	637	7.46	1075.97	GENE_OVERLAP	FBgn0013263,FBgn0260233	0	TSS_OVERLAP	Trl:FBgn0013263,Trl:FBgn0013263,Trl:FBgn0013263	0
327	chr2R	4081653	4083885	447	15.7	1073.27	GENE_OVERLAP	FBgn0053087	0	TSS_CLOSE	CG14756:FBgn0033275	9182
328	chr2L	2201753	2203705	1079	8.41	1069.29	GENE_CLOSE	FBgn0051668	16	TSS_CLOSE	CG10874:FBgn0031395	9341
329	chr3L	12423300	12424624	525	21.07	1066.19	GENE_OVERLAP	FBgn0036285	0	TSS_CLOSE	ArfGAP1:FBgn0020655	12600
330	chr2L	7005307	7006225	292	27.02	1064.93	GENE_OVERLAP	FBgn0031879	0	TSS_CLOSE	7009902:7009914	3677
331	chr3R	13642910	13643907	530	25.94	1063.19	GENE_OVERLAP	FBgn0261649	0	TSS_CLOSE	13637216:13637394	5516
332	chr3R	186147	186946	373	28.71	1061.58	GENE_OVERLAP	FBgn0037238	0	TSS_CLOSE	CG1090:FBgn0037238	534
333	chr3L	14246229	14247367	373	20.81	1060.85	GENE_CLOSE	FBgn0036417	14857	TSS_CLOSE	fz:FBgn0001085	20071
334	chrX	17576642	17577988	802	19.68	1059.34	GENE_OVERLAP	FBgn0263258	0	TSS_OVERLAP	chas:FBgn0263258	0
335	chrX	17221446	17222590	414	21.62	1059.11	GENE_CLOSE	FBgn0004854	3238	TSS_CLOSE	CG5445:FBgn0030838	24845
336	chr2L	6612191	6613567	378	22.7	1055.79	GENE_OVERLAP	FBgn0031836	0	TSS_OVERLAP	CG11050:FBgn0031836	0
337	chrX	12472830	12474835	1561	14.35	1053.52	GENE_OVERLAP	FBgn0030400	0	TSS_CLOSE	CG11138:FBgn0030400	2334
338	chr2L	8477867	8479921	329	13.84	1051.92	GENE_OVERLAP	FBgn0262029,FBgn0053194	0	TSS_CLOSE	CG13088:FBgn0032047	9020
339	chrX	17436187	17437159	540	24.29	1050.91	GENE_OVERLAP	FBgn0263706	0	TSS_CLOSE	l(1)G0222:FBgn0028343	32827
340	chr2L	13877875	13879387	941	21.03	1050.05	GENE_OVERLAP	FBgn0028509	0	TSS_OVERLAP	CenG1A:FBgn0028509	0
341	chr3R	18352395	18354896	2013	14.94	1049.07	GENE_OVERLAP	FBgn0038981,FBgn0053099	0	TSS_OVERLAP	CG5346:FBgn0038981,CG5346:FBgn0038981	0
342	chr3R	16608166	16611218	1897	8.71	1046.39	GENE_OVERLAP	FBgn0038826	0	TSS_CLOSE	Syp:FBgn0038826	2145
343	chr2R	10190014	10191646	494	15.99	1046.32	GENE_CLOSE	FBgn0033921	156	TSS_CLOSE	tej:FBgn0033921	127
344	chrX	3999660	4001768	285	18.02	1046.18	GENE_OVERLAP	FBgn0026084,FBgn0000221	0	TSS_OVERLAP	cib:FBgn0026084	0
345	chr2R	8401926	8403580	643	26.69	1045.46	GENE_OVERLAP	FBgn0033749,FBgn0033750	0	TSS_OVERLAP	achi:FBgn0033749,CG13151:FBgn0033750	0
346	chr3R	25847544	25848882	965	15.14	1045.21	GENE_OVERLAP	FBgn0039739,FBgn0039738,FBgn0026597	0	TSS_OVERLAP	Axn:FBgn0026597,Mgat2:FBgn0039738	0
347	chr3L	12425452	12426453	392	25.56	1039.52	GENE_OVERLAP	FBgn0036285	0	TSS_CLOSE	ArfGAP1:FBgn0020655	14752
348	chr3L	6047619	6048553	377	20.14	1039.24	GENE_OVERLAP	FBgn0028980	0	TSS_OVERLAP	tan:FBgn0028980	0
349	chr3R	4709069	4710590	900	14.6	1036.89	GENE_OVERLAP	FBgn0262614	0	TSS_CLOSE	pyd:FBgn0262614	25680
350	chrX	18030992	18032796	1079	17.21	1034.62	GENE_OVERLAP	FBgn0017418,FBgn0262874	0	TSS_OVERLAP	ari-1:FBgn0017418,ari-1:FBgn0017418	0
351	chr3L	19160221	19162644	1409	11.83	1033.96	GENE_OVERLAP	FBgn0016797	0	TSS_CLOSE	fz2:FBgn0016797	330
352	chr3L	5546517	5548258	491	24.41	1032	GENE_CLOSE	FBgn0035612	2258	TSS_CLOSE	CG10625:FBgn0035612	2254
353	chr2R	6957195	6958971	597	17.04	1027.28	GENE_OVERLAP	FBgn0040765	0	TSS_CLOSE	Cyp12d1-p:FBgn0050489	50166
354	chr3R	5704545	5706797	1161	14.08	1026.3	GENE_OVERLAP	FBgn0263097	0	TSS_CLOSE	Glut4EF:FBgn0263097	2967
355	chr3R	9277410	9279272	995	20.94	1025.44	GENE_OVERLAP	FBgn0038156	0	TSS_CLOSE	yrt:FBgn0004049	16691
356	chr2L	478521	481750	2864	8.92	1024.82	GENE_OVERLAP	FBgn0003963,FBgn0043364	0	TSS_OVERLAP	cbt:FBgn0043364,cbt:FBgn0043364,cbt:FBgn0043364	0
357	chr2R	9351065	9353422	544	10.85	1022.45	GENE_OVERLAP	FBgn0000119	0	TSS_CLOSE	9338069:9338244	12821
358	chr3R	8452467	8453973	1120	21.71	1018.28	GENE_OVERLAP	FBgn0005671,FBgn0038065	0	TSS_OVERLAP	8453657:8453856,Vha55:FBgn0005671,Vha55:FBgn0005671	0
359	chr2R	11015239	11016676	1066	18.62	1017.23	GENE_OVERLAP	FBgn0015371	0	TSS_CLOSE	chn:FBgn0015371	12267
360	chr3R	6175488	6177074	348	29.32	1015.54	GENE_OVERLAP	FBgn0051406,FBgn0015396	0	TSS_OVERLAP	jumu:FBgn0015396	0
361	chr2L	4613937	4615487	275	13.97	1015.29	GENE_CLOSE	FBgn0053196	18883	TSS_CLOSE	dp:FBgn0053196	22419
362	chr3L	21091652	21093461	952	11.93	1015.02	GENE_OVERLAP	FBgn0020294	0	TSS_OVERLAP	ko:FBgn0020294	0
363	chr3R	8077678	8079675	766	12.36	1014.86	GENE_CLOSE	FBgn0038008	234	TSS_CLOSE	svp:FBgn0003651	27151
364	chr3L	16948153	16949998	377	30.37	1013.66	GENE_OVERLAP	FBgn0010352	0	TSS_OVERLAP	Nc73EF:FBgn0010352	0
365	chr2R	8654738	8656723	748	16.06	1010.3	GENE_CLOSE	FBgn0033774	3408	TSS_CLOSE	CG12374:FBgn0033774	5114
366	chr3R	12322057	12323545	408	25.93	1009.86	GENE_OVERLAP	FBgn0038440	0	TSS_CLOSE	Cad89D:FBgn0038439	909
367	chr2L	9492837	9495146	1978	15.61	1007.09	GENE_OVERLAP	FBgn0004868	0	TSS_OVERLAP	Gdi:FBgn0004868	0
368	chr2L	4820114	4822728	673	20.69	1006.58	GENE_OVERLAP	FBgn0031632	0	TSS_OVERLAP	CG15628:FBgn0031632	0
369	chr3R	16605336	16608124	729	13.85	1004.71	GENE_OVERLAP	FBgn0038826	0	TSS_OVERLAP	Syp:FBgn0038826	0
370	chr2R	6444408	6446828	333	13.46	1004.46	GENE_OVERLAP	FBgn0263102	0	TSS_OVERLAP	psq:FBgn0263102	0
371	chr2L	21236812	21238473	1119	13.76	1003.66	GENE_OVERLAP	FBgn0261239	0	TSS_OVERLAP	Hr39:FBgn0261239,Hr39:FBgn0261239	0
372	chr3R	18019505	18021897	1524	12.02	999.23	GENE_OVERLAP	FBgn0051163	0	TSS_CLOSE	SKIP:FBgn0051163	51554
373	chr2L	9685691	9686762	642	29.09	994.22	GENE_OVERLAP	FBgn0000273	0	TSS_CLOSE	9684370:9684489	1202
374	chr3L	1754587	1756619	1122	12.75	994.2	GENE_OVERLAP	FBgn0022702,FBgn0035268	0	TSS_OVERLAP	Cht2:FBgn0022702,CG8001:FBgn0035268	0
375	chr3R	13670420	13671657	642	15.38	993.3	GENE_OVERLAP	FBgn0261649	0	TSS_CLOSE	13637216:13637394	33026
376	chr2R	5896730	5898211	912	22.69	990.9	GENE_OVERLAP	FBgn0022382	0	TSS_CLOSE	Pka-R2:FBgn0022382	13073
377	chr2L	16684433	16685978	877	15.33	990.18	GENE_OVERLAP	FBgn0261278	0	TSS_OVERLAP	grp:FBgn0261278,grp:FBgn0261278	0
378	chrX	13457332	13458347	439	23.2	989.01	GENE_OVERLAP	FBgn0052633,FBgn0086674	0	TSS_OVERLAP	Tango13:FBgn0086674	0
379	chr2R	7081542	7083262	1166	20.75	988.09	GENE_OVERLAP	FBgn0003396	0	TSS_CLOSE	CG9084:FBgn0033582	23400
380	chr3L	13029625	13030967	589	14.82	987.06	GENE_OVERLAP	FBgn0036340	0	TSS_OVERLAP	SRm160:FBgn0036340	0
381	chr3R	17452897	17456555	1605	15.15	985.48	GENE_OVERLAP	FBgn0011766	0	TSS_CLOSE	E2f:FBgn0011766	322
382	chr3R	10449410	10450672	686	19.28	984.64	GENE_OVERLAP	FBgn0003169	0	TSS_CLOSE	put:FBgn0003169	312
383	chr2L	440493	444340	929	7.69	984.62	GENE_OVERLAP	FBgn0004583	0	TSS_CLOSE	crq:FBgn0015924	6347
384	chr2R	8473822	8477947	716	6.77	983.95	GENE_OVERLAP	FBgn0022764,FBgn0050055	0	TSS_OVERLAP	CR30055:FBgn0050055,CR30055:FBgn0050055	0
385	chr2R	11125925	11127763	1360	14.23	979.99	GENE_OVERLAP	FBgn0259878	0	TSS_CLOSE	scb:FBgn0003328	12372
386	chr3L	18883291	18885632	1055	11.6	977.51	GENE_OVERLAP	FBgn0036821,FBgn0036822	0	TSS_OVERLAP	CG3961:FBgn0036821	0
387	chr3L	17984743	17986338	1273	18.78	976.82	GENE_OVERLAP	FBgn0000568	0	TSS_CLOSE	Eip75B:FBgn0000568	29823
388	chrX	7193556	7195554	1656	11.92	973.22	GENE_OVERLAP	FBgn0265457,FBgn0029941	0	TSS_CLOSE	brk:FBgn0024250	6386
389	chr3R	21471341	21473205	661	14.71	972.78	GENE_OVERLAP	FBgn0039350,FBgn0262411	0	TSS_OVERLAP	jigr1:FBgn0039350,jigr1:FBgn0039350	0
390	chr2L	870273	872566	1493	11.82	971.35	GENE_OVERLAP	FBgn0053526	0	TSS_OVERLAP	PNUTS:FBgn0053526,PNUTS:FBgn0053526,PNUTS:FBgn0053526,PNUTS:FBgn0053526	0
391	chr3L	10508781	10510074	249	24.7	970.5	GENE_OVERLAP	FBgn0052062	0	TSS_OVERLAP	A2bp1:FBgn0052062	0
392	chr3R	17989455	17991228	1116	17.67	968.5	GENE_OVERLAP	FBgn0051163	0	TSS_CLOSE	SKIP:FBgn0051163	21504
393	chr3R	19739305	19742072	2052	10.73	966.31	GENE_OVERLAP	FBgn0016754	0	TSS_CLOSE	sba:FBgn0016754	5340
394	chr3L	2391626	2393774	1759	16.9	966.22	GENE_OVERLAP	FBgn0035338,FBgn0261551	0	TSS_CLOSE	2377714:2377777	13849
395	chr2R	8866775	8868899	1684	10.82	964.98	GENE_OVERLAP	FBgn0005624	0	TSS_OVERLAP	8868490:8868502,Psc:FBgn0005624	0
396	chr3L	745864	748223	1011	16.3	963.92	GENE_OVERLAP	FBgn0035160	0	TSS_CLOSE	emc:FBgn0000575	1171
397	chr3R	1143275	1145960	2145	13.97	960.73	GENE_OVERLAP	FBgn0013576	0	TSS_CLOSE	mtd:FBgn0013576	3480
398	chr2L	4055006	4056527	898	24.92	959.98	GENE_OVERLAP	FBgn0000547	0	TSS_CLOSE	ed:FBgn0000547	23445
399	chr3R	6181200	6183780	2080	11.59	959.07	GENE_OVERLAP	FBgn0015396	0	TSS_CLOSE	jumu:FBgn0015396	5171
400	chr2R	12722325	12723539	860	17.53	958.61	GENE_OVERLAP	FBgn0263659	0	TSS_CLOSE	12716597:12716611	5714
401	chr3L	22150924	22152303	599	21.09	957.78	GENE_OVERLAP	FBgn0037153	0	TSS_CLOSE	olf413:FBgn0037153	21611
402	chr3R	14613419	14615342	1067	21.56	957.14	GENE_OVERLAP	FBgn0038652	0	TSS_CLOSE	CG7720:FBgn0038652	5480
403	chr3L	20086854	20088141	888	18.78	956.96	GENE_CLOSE	FBgn0036935	3043	TSS_CLOSE	20082099:20082124	4730
404	chrX	2233574	2234824	730	23.9	954.05	GENE_OVERLAP	FBgn0003079	0	TSS_OVERLAP	phl:FBgn0003079	0
405	chr3R	18960791	18962147	512	20.77	952.03	GENE_OVERLAP	FBgn0004644	0	TSS_CLOSE	hh:FBgn0004644	5206
406	chr2R	13323689	13326124	769	11.11	949.9	GENE_OVERLAP	FBgn0027506	0	TSS_CLOSE	Lhr:FBgn0034217	5049
407	chr3L	12032975	12035060	592	17.53	944.03	GENE_OVERLAP	FBgn0041096	0	TSS_CLOSE	rols:FBgn0041096	13702
408	chr3R	5061414	5063738	1999	11.74	942.5	GENE_OVERLAP	FBgn0003165	0	TSS_OVERLAP	pum:FBgn0003165,pum:FBgn0003165	0
409	chr2L	3888106	3889996	924	11.86	941.71	GENE_OVERLAP	FBgn0000256	0	TSS_CLOSE	capu:FBgn0000256	8034
410	chrX	19388176	19391372	1332	11.72	941.43	GENE_OVERLAP	FBgn0031023,FBgn0040890,FBgn0031022,FBgn0265428,FBgn0027621	0	TSS_OVERLAP	ksh:FBgn0040890,Pfrx:FBgn0027621	0
411	chr2L	12822268	12823413	715	13.51	941.4	GENE_OVERLAP	FBgn0015399	0	TSS_CLOSE	MRP:FBgn0032456	99912
412	chrX	2353767	2355260	1059	16.31	941.24	GENE_OVERLAP	FBgn0040388	0	TSS_CLOSE	boi:FBgn0040388	8168
413	chr2L	18468106	18470224	580	8.71	940.15	GENE_OVERLAP	FBgn0263049	0	TSS_CLOSE	bsf:FBgn0032679	13505
414	chr3R	16595380	16597271	601	18.92	939.79	GENE_OVERLAP	FBgn0046689,FBgn0038826	0	TSS_CLOSE	CG31195:FBgn0051195	7287
415	chr3R	25079845	25082695	2610	9.39	937.32	GENE_OVERLAP	FBgn0003525	0	TSS_OVERLAP	stg:FBgn0003525,25081506:25081525	0
416	chr2R	5079098	5080113	571	23.73	936.45	GENE_OVERLAP	FBgn0033391	0	TSS_OVERLAP	CG8026:FBgn0033391	0
417	chr3L	8050109	8052127	1729	13.97	936.34	GENE_OVERLAP	FBgn0026263	0	TSS_OVERLAP	bip1:FBgn0026263	0
418	chr2L	2480026	2482419	635	16.28	935.63	GENE_CLOSE	FBgn0264978	5778	TSS_CLOSE	Slh:FBgn0264978	10096
419	chr2R	1885619	1887643	1556	13.39	935.24	GENE_OVERLAP	FBgn0264959	0	TSS_CLOSE	Act42A:FBgn0000043	15245
420	chr2R	2107708	2109337	835	22.27	934.78	GENE_OVERLAP	FBgn0263144	0	TSS_CLOSE	2102068:2102262	5446
421	chrX	547976	551015	2127	11.32	931.35	GENE_OVERLAP	FBgn0025637,FBgn0025639	0	TSS_OVERLAP	skpA:FBgn0025637,Hmt4-20:FBgn0025639,skpA:FBgn0025637,skpA:FBgn0025637	0
422	chr3L	17569083	17573132	566	7.82	931.05	GENE_OVERLAP	FBgn0000567	0	TSS_OVERLAP	Eip74EF:FBgn0000567,Eip74EF:FBgn0000567	0
423	chrX	10432621	10433839	429	29.08	929.27	GENE_OVERLAP	FBgn0085443	0	TSS_CLOSE	spri:FBgn0085443	44840
424	chrX	16110425	16112013	681	12.13	927.78	GENE_OVERLAP	FBgn0000459	0	TSS_OVERLAP	disco:FBgn0000459	0
425	chr3L	9388572	9390695	668	20.45	926.89	GENE_OVERLAP	FBgn0035983	0	TSS_CLOSE	CG4080:FBgn0035983	1597
426	chr2L	21178515	21180224	562	18.07	925.44	GENE_OVERLAP	FBgn0032929,FBgn0000239	0	TSS_OVERLAP	Mcm10:FBgn0032929,bur:FBgn0000239	0
427	chr2R	20194425	20195632	700	18.07	924.66	GENE_OVERLAP	FBgn0003888	0	TSS_CLOSE	betaTub60D:FBgn0003888	909
428	chrX	7199588	7202233	1211	11.49	924.47	GENE_OVERLAP	FBgn0265457,FBgn0024250,FBgn0029941	0	TSS_OVERLAP	brk:FBgn0024250	0
429	chrX	18894920	18896500	418	20.52	923.23	GENE_OVERLAP	FBgn0264090	0	TSS_CLOSE	18962922:18962934	66422
430	chr3L	8108536	8110191	1294	18.1	920.88	GENE_OVERLAP	FBgn0262716,FBgn0026252	0	TSS_OVERLAP	Arp3:FBgn0262716,msk:FBgn0026252	0
431	chr2R	15826434	15827471	463	22.19	920.31	GENE_OVERLAP	FBgn0263340	0	TSS_CLOSE	15866743:15866756	39272
432	chr3R	10711383	10712540	446	21.27	920.3	GENE_OVERLAP	FBgn0067628,FBgn0067629,FBgn0038269	0	TSS_OVERLAP	Rrp6:FBgn0038269,CG33331:FBgn0067628	0
433	chr2L	9527420	9528542	453	16.7	920.3	GENE_OVERLAP	FBgn0032123,FBgn0032122	0	TSS_CLOSE	Oatp30B:FBgn0032123	6091
434	chrX	8453594	8455287	1032	17.53	920.15	GENE_OVERLAP	FBgn0030048,FBgn0030049	0	TSS_OVERLAP	CG12112:FBgn0030048,Trf4-1:FBgn0030049,Trf4-1:FBgn0030049	0
435	chr2L	2375078	2376754	757	18.54	918.74	GENE_OVERLAP	FBgn0031420,FBgn0031419	0	TSS_OVERLAP	CG9866:FBgn0031420,CG9866:FBgn0031420,CG9866:FBgn0031420	0
436	chr2L	5246355	5248285	852	25.34	918.17	GENE_OVERLAP	FBgn0003716	0	TSS_CLOSE	CR14033:FBgn0046776	3320
437	chr2R	6758184	6759855	515	18.07	918.1	GENE_OVERLAP	FBgn0050015	0	TSS_CLOSE	CG30015:FBgn0050015	1964
438	chr3R	25130916	25132010	690	15.81	918.04	GENE_CLOSE	FBgn0039659	8014	TSS_CLOSE	Cnx99A:FBgn0015622	12993
439	chrX	17211995	17213095	678	17.16	917.95	GENE_OVERLAP	FBgn0004854	0	TSS_CLOSE	CG5445:FBgn0030838	15394
440	chr2L	3345465	3346973	1038	12.64	917.3	GENE_OVERLAP	FBgn0020445	0	TSS_CLOSE	CG3285:FBgn0031522	14305
441	chrX	4937389	4939382	997	15.39	910.29	GENE_CLOSE	FBgn0003028	2948	TSS_CLOSE	ovo:FBgn0003028	2919
442	chr2R	13757658	13759960	571	11.68	909.32	GENE_OVERLAP	FBgn0034282	0	TSS_OVERLAP	Mapmodulin:FBgn0034282,Mapmodulin:FBgn0034282,Mapmodulin:FBgn0034282	0
443	chr3L	15526844	15529168	884	11.66	904.83	GENE_OVERLAP	FBgn0004396	0	TSS_OVERLAP	CrebA:FBgn0004396,CrebA:FBgn0004396	0
444	chr3R	4632560	4634805	1379	16.85	903.71	GENE_OVERLAP	FBgn0037634,FBgn0037635	0	TSS_CLOSE	CG8359:FBgn0037634	363
445	chr2R	17593311	17595544	1211	12.83	902.24	GENE_CLOSE	FBgn0010228	1318	TSS_CLOSE	HmgZ:FBgn0010228	1180
446	chr2L	8870851	8872203	1110	11.22	901.81	GENE_CLOSE	FBgn0265587	2104	TSS_CLOSE	SoxN:FBgn0029123	42228
447	chr3L	12579515	12581267	614	20.2	899.81	GENE_OVERLAP	FBgn0015904	0	TSS_CLOSE	ara:FBgn0015904	5670
448	chrX	17454571	17457537	591	13.14	899.02	GENE_OVERLAP	FBgn0263706	0	TSS_CLOSE	l(1)G0222:FBgn0028343	12449
449	chr3L	549616	551509	1164	10.59	899	GENE_OVERLAP	FBgn0035142	0	TSS_CLOSE	hipk:FBgn0035142	3551
450	chr2R	11770439	11771728	733	23.09	896.05	GENE_OVERLAP	FBgn0264089	0	TSS_CLOSE	sli:FBgn0264089	6689
451	chr3R	10590888	10592779	521	12.87	893.21	GENE_OVERLAP	FBgn0263929	0	TSS_CLOSE	10575192:10575295	15593
452	chr3L	10849114	10851315	859	9.2	890.25	GENE_OVERLAP	FBgn0026160	0	TSS_OVERLAP	tna:FBgn0026160	0
453	chr2L	5236236	5238217	1085	10.95	885.29	GENE_OVERLAP	FBgn0003716	0	TSS_OVERLAP	tkv:FBgn0003716,tkv:FBgn0003716	0
454	chr2R	7677262	7678219	360	22.86	883.36	GENE_OVERLAP	FBgn0033652	0	TSS_OVERLAP	ths:FBgn0033652	0
455	chr3R	484888	486194	325	15.74	879.7	GENE_OVERLAP	FBgn0263346	0	TSS_OVERLAP	CG43427:FBgn0263346,CG43427:FBgn0263346,CG43427:FBgn0263346	0
456	chr3L	159100	161350	1728	11.15	878.87	GENE_OVERLAP	FBgn0035101	0	TSS_OVERLAP	p130CAS:FBgn0035101	0
457	chr3L	19186544	19188540	677	13.32	875.43	GENE_OVERLAP	FBgn0016797	0	TSS_CLOSE	fz2:FBgn0016797	22786
458	chr3L	20179077	20180313	457	18.26	872.51	GENE_OVERLAP	FBgn0261556	0	TSS_CLOSE	Ssk:FBgn0036945	1260
459	chr2R	18421856	18422825	410	18.43	868.96	GENE_OVERLAP	FBgn0003175	0	TSS_CLOSE	px:FBgn0003175	11231
460	chr3L	9706377	9708225	1019	11.17	867.8	GENE_OVERLAP	FBgn0045823,FBgn0040475	0	TSS_OVERLAP	SH3PX1:FBgn0040475,vsg:FBgn0045823	0
461	chr2R	13344733	13346661	1372	12.25	866.45	GENE_OVERLAP	FBgn0028953	0	TSS_OVERLAP	CG14478:FBgn0028953	0
462	chr3R	27550087	27551836	1303	13.14	864.53	GENE_OVERLAP	FBgn0003870	0	TSS_OVERLAP	ttk:FBgn0003870,ttk:FBgn0003870	0
463	chr3L	1306769	1307846	740	17.25	864.34	GENE_OVERLAP	FBgn0035205,FBgn0035204	0	TSS_OVERLAP	CG2277:FBgn0035204,CG2277:FBgn0035204,CG2469:FBgn0035205	0
464	chrX	1470928	1472922	1081	9.93	864.17	GENE_OVERLAP	FBgn0025390,FBgn0000210	0	TSS_CLOSE	br:FBgn0000210	30297
465	chr2L	18516657	18517979	931	26.65	862.41	GENE_OVERLAP	FBgn0032685	0	TSS_OVERLAP	CG10211:FBgn0032685	0
466	chr2L	21008064	21010718	532	11.2	861.77	GENE_OVERLAP	FBgn0250867	0	TSS_CLOSE	CG42238:FBgn0250867	39057
467	chr3R	10103217	10105547	1187	11.42	861.76	GENE_OVERLAP	FBgn0003862	0	TSS_CLOSE	trx:FBgn0003862	6897
468	chr2R	19550998	19552461	962	21.27	861.47	GENE_OVERLAP	FBgn0034886	0	TSS_CLOSE	Pde8:FBgn0034886	2984
469	chr2L	7915746	7917552	1094	22.15	861.44	GENE_OVERLAP	FBgn0085450	0	TSS_CLOSE	CG7102:FBgn0031961	28229
470	chr2L	18880952	18882013	546	13.61	860.32	GENE_OVERLAP	FBgn0003896	0	TSS_OVERLAP	tup:FBgn0003896	0
471	chr3R	6427568	6429011	904	13.58	857.24	GENE_OVERLAP	FBgn0001235	0	TSS_CLOSE	hth:FBgn0001235	10148
472	chr3L	2256999	2258066	404	16.08	856.74	GENE_OVERLAP	FBgn0015359,FBgn0035321	0	TSS_OVERLAP	CG1275:FBgn0035321,CG2034:FBgn0015359	0
473	chr2R	10060653	10063608	1678	9.74	856.24	GENE_OVERLAP	FBgn0033907,FBgn0000289	0	TSS_OVERLAP	10061050:10061143,cg:FBgn0000289	0
474	chr2L	6200229	6201626	552	14.76	855.62	GENE_OVERLAP	FBgn0085409	0	TSS_CLOSE	Ugt37b1:FBgn0026755	23414
475	chr2L	4332974	4334495	884	15.06	853.1	GENE_OVERLAP	FBgn0020762	0	TSS_OVERLAP	Atet:FBgn0020762	0
476	chr3R	21846229	21848476	1162	12.01	852.82	GENE_OVERLAP	FBgn0263653,FBgn0002609	0	TSS_OVERLAP	E(spl)m3-HLH:FBgn0002609	0
477	chr3R	22742985	22744339	690	12.17	851.8	GENE_OVERLAP	FBgn0015541	0	TSS_CLOSE	sda:FBgn0015541	781
478	chr3R	22379528	22380748	464	19.72	848.46	GENE_OVERLAP	FBgn0263289	0	TSS_CLOSE	22362046:22362097	17431
479	chr3R	17721778	17724254	1500	12.05	848.45	GENE_OVERLAP	FBgn0038917	0	TSS_CLOSE	dnd:FBgn0038916	8558
480	chr3L	13490460	13491793	578	20.52	848.31	GENE_OVERLAP	FBgn0036373	0	TSS_CLOSE	Spt20:FBgn0036374	3981
481	chr2R	19116926	19118550	704	11.96	848.05	GENE_CLOSE	FBgn0034835	1599	TSS_CLOSE	19135367:19135421	16817
482	chr3L	14964243	14966110	346	18.78	847.04	GENE_OVERLAP	FBgn0000216	0	TSS_OVERLAP	Brd:FBgn0000216	0
483	chr3L	4251950	4255174	2381	9.21	844.46	GENE_OVERLAP	FBgn0035517,FBgn0041171	0	TSS_OVERLAP	ago:FBgn0041171,ago:FBgn0041171,CG1265:FBgn0035517,ago:FBgn0041171,ago:FBgn0041171	0
484	chr2L	3770827	3772386	913	11.1	844.34	GENE_OVERLAP	FBgn0004893	0	TSS_OVERLAP	bowl:FBgn0004893,3771193:3771203,bowl:FBgn0004893	0
485	chr3R	12078526	12081452	2570	10.36	844.03	GENE_OVERLAP	FBgn0040071	0	TSS_CLOSE	bor:FBgn0040237	8261
486	chr2L	7423258	7426201	318	7.39	843.53	GENE_OVERLAP	FBgn0264439,FBgn0262458,FBgn0262453	0	TSS_CLOSE	CG5261:FBgn0031912	780
487	chrX	5890303	5891269	504	29.21	840.2	GENE_CLOSE	FBgn0027546	268	TSS_CLOSE	CG4766:FBgn0027546	3398
488	chr3R	928506	931452	1731	14.6	839.31	GENE_CLOSE	FBgn0262605	2948	TSS_CLOSE	912785:912797	15709
489	chrX	653096	654002	410	24.21	838.29	GENE_OVERLAP	FBgn0040382	0	TSS_OVERLAP	CG5273:FBgn0040382	0
490	chr2L	154829	156500	511	13.09	836.71	GENE_OVERLAP	FBgn0031228,FBgn0031227,FBgn0031229	0	TSS_OVERLAP	CG11455:FBgn0031228,CG3436:FBgn0031229,CG3709:FBgn0031227	0
491	chr2L	16532541	16533913	967	13.08	831.48	GENE_OVERLAP	FBgn0032587	0	TSS_OVERLAP	CG5953:FBgn0032587	0
492	chr2R	13567609	13569174	989	15.21	830.97	GENE_OVERLAP	FBgn0016059	0	TSS_CLOSE	Sema-1b:FBgn0016059	1241
493	chr2R	6316828	6318535	338	23.08	829.55	GENE_OVERLAP	FBgn0262114	0	TSS_OVERLAP	RanBPM:FBgn0262114,RanBPM:FBgn0262114,RanBPM:FBgn0262114	0
494	chr3R	12758959	12760893	334	15.79	829.55	GENE_OVERLAP	FBgn0000015	0	TSS_CLOSE	Abd-B:FBgn0000015	597
495	chr3L	13487093	13488635	1195	12.48	829.18	GENE_OVERLAP	FBgn0036373	0	TSS_CLOSE	CG10741:FBgn0036373	7071
496	chr3L	19176463	19177879	417	18.54	828.68	GENE_OVERLAP	FBgn0016797	0	TSS_CLOSE	fz2:FBgn0016797	12705
497	chr3L	10731972	10732991	271	12.3	826.95	GENE_CLOSE	FBgn0262890	32034	TSS_CLOSE	NijA:FBgn0036101	41991
498	chr3R	13650989	13652276	469	21.63	826.63	GENE_OVERLAP	FBgn0261649	0	TSS_CLOSE	13637216:13637394	13595
499	chr2L	20093273	20094830	611	16.77	826.5	GENE_OVERLAP	FBgn0032848,FBgn0032847	0	TSS_OVERLAP	nesd:FBgn0032848,Taf13:FBgn0032847	0
500	chr3R	13529195	13530773	356	15.08	826.45	GENE_OVERLAP	FBgn0261885	0	TSS_CLOSE	osa:FBgn0261885	12713
501	chr2R	9453052	9455246	386	9.64	826.26	GENE_CLOSE	FBgn0261989	3783	TSS_CLOSE	CG42808:FBgn0261990	5936
502	chr2L	18858685	18859786	654	25.19	825.98	GENE_OVERLAP	FBgn0032720,FBgn0003896,FBgn0032721	0	TSS_OVERLAP	CG10602:FBgn0032721	0
503	chr2R	18587941	18588861	555	23.47	824.71	GENE_OVERLAP	FBgn0005631	0	TSS_OVERLAP	robo:FBgn0005631	0
504	chrX	5515883	5516962	727	23.47	824.6	GENE_OVERLAP	FBgn0026702,FBgn0263631,FBgn0004687	0	TSS_OVERLAP	Mlc-c:FBgn0004687,Mlc-c:FBgn0004687	0
505	chrX	9578089	9581387	1030	6.82	823.89	GENE_OVERLAP	FBgn0261617	0	TSS_CLOSE	btd:FBgn0000233	6802
506	chr2R	2519218	2520965	1412	15.26	822.68	GENE_OVERLAP	FBgn0262736	0	TSS_OVERLAP	Vha16-1:FBgn0262736,Vha16-1:FBgn0262736	0
507	chr3L	1678792	1680448	469	12.45	821.51	GENE_OVERLAP	FBgn0035260	0	TSS_CLOSE	1670101:1670113	8679
508	chrX	18165108	18166039	490	20.58	820.4	GENE_CLOSE	FBgn0053542	5227	TSS_CLOSE	18215021:18215031	48982
509	chrX	13171648	13173297	1179	16.96	820.2	GENE_OVERLAP	FBgn0041210	0	TSS_CLOSE	CG15743:FBgn0030465	6600
510	chrX	10661212	10662904	1263	17.88	819.27	GENE_OVERLAP	FBgn0052672,FBgn0030228	0	TSS_OVERLAP	BTBD9:FBgn0030228,Atg8a:FBgn0052672	0
511	chr2L	11964963	11967078	1713	11.53	818.43	GENE_OVERLAP	FBgn0263019	0	TSS_CLOSE	Cry:FBgn0005664	20182
512	chr2R	17947981	17949000	392	23.26	818.27	GENE_OVERLAP	FBgn0265192,FBgn0034684	0	TSS_OVERLAP	Snp:FBgn0265192,Snp:FBgn0265192	0
513	chr3L	14266641	14267843	848	17.26	814.71	GENE_OVERLAP	FBgn0001085	0	TSS_OVERLAP	fz:FBgn0001085	0
514	chr2R	7085446	7087075	1290	11.27	814.5	GENE_OVERLAP	FBgn0003396	0	TSS_CLOSE	CG9084:FBgn0033582	19587
515	chr3L	2039475	2040224	356	25.66	813.91	GENE_OVERLAP	FBgn0086906	0	TSS_CLOSE	1971633:1971643	67832
516	chr3R	11118648	11120648	1087	10.95	813.65	GENE_OVERLAP	FBgn0003721	0	TSS_CLOSE	Tm1:FBgn0003721	1572
517	chr2R	7494359	7496099	664	9.08	813.61	GENE_OVERLAP	FBgn0033636	0	TSS_CLOSE	Egm:FBgn0086712	10358
518	chrX	16823819	16826119	968	12.52	813.12	GENE_OVERLAP	FBgn0027556	0	TSS_CLOSE	CG4928:FBgn0027556	4643
519	chr3L	14402362	14404426	1149	12.73	812.93	GENE_OVERLAP	FBgn0036423,FBgn0003459	0	TSS_OVERLAP	CG3919:FBgn0036423,stwl:FBgn0003459	0
520	chr2L	18045615	18047206	675	15.84	810.5	GENE_OVERLAP	FBgn0243486	0	TSS_CLOSE	Arr1:FBgn0000120	31058
521	chr2R	8843147	8844125	349	22.22	809.26	GENE_CLOSE	FBgn0033787	472	TSS_CLOSE	CG13321:FBgn0033787	1638
522	chr2R	9821672	9823647	1503	16.98	808.47	GENE_OVERLAP	FBgn0013733	0	TSS_CLOSE	9829611:9829625	5964
523	chr3L	4119719	4121634	1610	11.37	808.43	GENE_OVERLAP	FBgn0035499	0	TSS_CLOSE	Chd64:FBgn0035499	614
524	chr3R	5712094	5713277	551	18.42	806.3	GENE_OVERLAP	FBgn0263097	0	TSS_CLOSE	Glut4EF:FBgn0263097	10516
525	chrX	16316069	16318919	2486	10.59	806.15	GENE_OVERLAP	FBgn0026575,FBgn0030749	0	TSS_OVERLAP	hang:FBgn0026575,AnxB11:FBgn0030749	0
526	chrX	17545168	17547048	1475	17.53	804.08	GENE_OVERLAP	FBgn0030858,FBgn0026375	0	TSS_OVERLAP	RhoGAPp190:FBgn0026375,RhoGAPp190:FBgn0026375	0
527	chr2R	7490400	7493095	1728	8.22	803.19	GENE_OVERLAP	FBgn0033636	0	TSS_CLOSE	Egm:FBgn0086712	13362
528	chrX	12468453	12470547	320	8.83	799.83	GENE_OVERLAP	FBgn0030400	0	TSS_CLOSE	CG11138:FBgn0030400	1959
529	chr2L	9175876	9177164	381	16.7	799.67	GENE_OVERLAP	FBgn0041092	0	TSS_CLOSE	tai:FBgn0041092	9053
530	chr3R	2899867	2901690	319	13.04	797.85	GENE_OVERLAP	FBgn0037468,FBgn0037467	0	TSS_OVERLAP	CG1943:FBgn0037468,CG1104:FBgn0037467	0
531	chr3R	26159681	26161383	901	15.69	796.68	GENE_OVERLAP	FBgn0010113	0	TSS_CLOSE	Fer1HCH:FBgn0015222	51953
532	chr3R	24904344	24905185	563	31.69	795.81	GENE_OVERLAP	FBgn0039633	0	TSS_CLOSE	Cul-5:FBgn0039632	15408
533	chr2L	13548303	13551057	948	9.39	794.86	GENE_OVERLAP	FBgn0023407,FBgn0259984	0	TSS_OVERLAP	B4:FBgn0023407,13550114:13550314	0
534	chr2R	9368404	9370989	2341	9.98	794.6	GENE_OVERLAP	FBgn0000119	0	TSS_OVERLAP	arr:FBgn0000119,arr:FBgn0000119	0
535	chr3L	7801772	7804162	2106	11.55	793.63	GENE_OVERLAP	FBgn0052369	0	TSS_OVERLAP	7802915:7802930	0
536	chr2R	3081087	3082078	380	13.92	792.66	GENE_OVERLAP	FBgn0003090	0	TSS_CLOSE	pk:FBgn0003090	20981
537	chr3L	6336236	6338857	760	10.95	791.5	GENE_OVERLAP	FBgn0035699	0	TSS_CLOSE	6362402:6362412	23545
538	chr2R	7502327	7504315	1325	12.97	790.4	GENE_OVERLAP	FBgn0033636,FBgn0264508	0	TSS_CLOSE	Egm:FBgn0086712	2142
539	chr3R	10319846	10321085	719	14.02	790.03	GENE_CLOSE	FBgn0265066	1015	TSS_CLOSE	10307253:10307458	12388
540	chrX	3481182	3482091	413	20.03	789.99	GENE_OVERLAP	FBgn0028961	0	TSS_CLOSE	AlstR:FBgn0028961	12427
541	chr2R	10853900	10855592	1221	16.91	789.9	GENE_OVERLAP	FBgn0033987	0	TSS_CLOSE	10850783:10850987	2913
542	chr2L	19328419	19329931	949	17.16	789.87	GENE_CLOSE	FBgn0024245	8738	TSS_CLOSE	dnt:FBgn0024245	32760
543	chr2R	14199088	14201155	1723	10.38	788.34	GENE_OVERLAP	FBgn0040737,FBgn0010575	0	TSS_CLOSE	CG14502:FBgn0034321	17728
544	chr2L	9141343	9142267	367	17.65	786.69	GENE_OVERLAP	FBgn0052982	0	TSS_CLOSE	CG32982:FBgn0052982	8899
545	chr3R	27432853	27435065	721	16.31	783.91	GENE_OVERLAP	FBgn0039858	0	TSS_OVERLAP	CycG:FBgn0039858	0
546	chr3L	22849244	22851154	1035	19.92	783.77	GENE_CLOSE	FBgn0052459	85	TSS_CLOSE	CG33170:FBgn0053170	6783
547	chr2R	3195957	3197144	534	14.6	783.68	GENE_CLOSE	FBgn0033158	1756	TSS_CLOSE	3198893:3198913	1749
548	chr3R	1925635	1927155	1123	15.02	782.87	GENE_OVERLAP	FBgn0026077	0	TSS_OVERLAP	Gasp:FBgn0026077	0
549	chr2L	17383369	17384998	738	14.6	782.18	GENE_OVERLAP	FBgn0020503,FBgn0032633	0	TSS_OVERLAP	CLIP-190:FBgn0020503,Lrch:FBgn0032633,Lrch:FBgn0032633,CLIP-190:FBgn0020503	0
550	chr3R	3299787	3300898	757	15.61	781.69	GENE_OVERLAP	FBgn0065099	0	TSS_OVERLAP	3300713:3300723	0
551	chrX	3573787	3575063	841	21.91	781.58	GENE_OVERLAP	FBgn0023215	0	TSS_CLOSE	Mnt:FBgn0023215	7196
552	chr3L	21872196	21874123	342	10.13	779.44	GENE_OVERLAP	FBgn0262737	0	TSS_OVERLAP	mub:FBgn0262737	0
553	chr3R	21706453	21708551	742	15.82	777.9	GENE_OVERLAP	FBgn0039381,FBgn0027865	0	TSS_OVERLAP	SppL:FBgn0039381,SppL:FBgn0039381,Tsp96F:FBgn0027865,Tsp96F:FBgn0027865	0
554	chr3L	12044242	12045545	616	22.27	777.76	GENE_OVERLAP	FBgn0041096	0	TSS_CLOSE	rols:FBgn0041096	3217
555	chr2L	1980509	1982935	1669	14.67	777.05	GENE_OVERLAP	FBgn0031378,FBgn0031377,FBgn0031379	0	TSS_OVERLAP	CG7289:FBgn0031379	0
556	chr3L	14530273	14531064	355	19.99	776.74	GENE_OVERLAP	FBgn0262891,FBgn0026409	0	TSS_OVERLAP	Mpcp:FBgn0026409	0
557	chrX	612871	614615	932	23.35	776.27	GENE_OVERLAP	FBgn0021764	0	TSS_CLOSE	CG13362:FBgn0029531	30243
558	chr3R	12370752	12372328	1018	19.2	775.78	GENE_OVERLAP	FBgn0259244	0	TSS_CLOSE	Scp2:FBgn0020907	37046
559	chr2L	19090430	19092229	913	9.86	773.89	GENE_OVERLAP	FBgn0002023	0	TSS_CLOSE	Lim3:FBgn0002023	7103
560	chr3L	148875	150266	759	19.22	773.74	GENE_OVERLAP	FBgn0263988,FBgn0035099	0	TSS_CLOSE	CG6845:FBgn0035099	1357
561	chr2L	5252130	5255026	2364	8.45	772.57	GENE_OVERLAP	FBgn0003716	0	TSS_CLOSE	CR14033:FBgn0046776	9095
562	chrX	1292768	1294321	1092	11.33	772.54	GENE_CLOSE	FBgn0024985	1398	TSS_CLOSE	CG11448:FBgn0024985	5599
563	chr3R	12066095	12067638	1213	12.7	769.79	GENE_OVERLAP	FBgn0040071	0	TSS_CLOSE	tara:FBgn0040071	891
564	chrX	12476764	12478306	499	16.8	768.58	GENE_OVERLAP	FBgn0030400	0	TSS_OVERLAP	CG11138:FBgn0030400	0
565	chrX	19736361	19737714	912	17.34	768.49	GENE_OVERLAP	FBgn0261811	0	TSS_CLOSE	19742345:19742644	4631
566	chr2L	1884265	1885600	321	19.21	768.19	GENE_OVERLAP	FBgn0031374	0	TSS_OVERLAP	1884607:1884819,CG7337:FBgn0031374	0
567	chr3L	2823046	2824803	1493	8.49	767.63	GENE_OVERLAP	FBgn0263392	0	TSS_CLOSE	2820150:2820260	2786
568	chrX	1504947	1507915	2343	9.13	767.52	GENE_OVERLAP	FBgn0025390,FBgn0000210	0	TSS_CLOSE	br:FBgn0000210	1427
569	chrX	1455831	1456776	480	16.17	767.44	GENE_OVERLAP	FBgn0025390	0	TSS_CLOSE	br:FBgn0000210	46443
570	chr2R	17805756	17806913	478	19.02	766.71	GENE_OVERLAP	FBgn0085397	0	TSS_CLOSE	Fili:FBgn0085397	2180
571	chr3R	25597185	25599221	733	9.36	766.28	GENE_OVERLAP	FBgn0001297	0	TSS_OVERLAP	kay:FBgn0001297	0
572	chr3R	21831084	21832805	1081	10.59	766.11	GENE_OVERLAP	FBgn0002733	0	TSS_OVERLAP	E(spl)mbeta-HLH:FBgn0002733	0
573	chr2L	19574190	19576824	1834	9.58	764.6	GENE_OVERLAP	FBgn0005672	0	TSS_OVERLAP	spi:FBgn0005672	0
574	chr3L	16475826	16477857	770	11.44	763.55	GENE_OVERLAP	FBgn0053158,FBgn0004569	0	TSS_OVERLAP	aos:FBgn0004569,aos:FBgn0004569	0
575	chr2R	18563419	18564997	1124	9.08	762.9	GENE_CLOSE	FBgn0034763	2702	TSS_CLOSE	RYBP:FBgn0034763	5093
576	chr3L	14420038	14421010	410	17.53	762.62	GENE_OVERLAP	FBgn0087007	0	TSS_OVERLAP	bbg:FBgn0087007	0
577	chr2R	13307391	13310743	1516	11.32	762.43	GENE_OVERLAP	FBgn0021818,FBgn0022029	0	TSS_OVERLAP	l(2)k01209:FBgn0022029,l(2)k01209:FBgn0022029	0
578	chr3R	17684997	17686382	1025	23.76	761.78	GENE_CLOSE	FBgn0015229	3009	TSS_CLOSE	glec:FBgn0015229	2998
579	chr2L	18932500	18933400	431	24.87	761.55	GENE_OVERLAP	FBgn0032723	0	TSS_CLOSE	ssp3:FBgn0032723	10497
580	chr3L	2046668	2047822	458	15.39	756.69	GENE_OVERLAP	FBgn0086906	0	TSS_CLOSE	sls:FBgn0086906	66592
581	chr2L	11220824	11221820	488	17.1	756.22	GENE_OVERLAP	FBgn0264442	0	TSS_CLOSE	ab:FBgn0264442	8855
582	chr2L	522889	524055	574	12.15	755.94	GENE_OVERLAP	FBgn0003963	0	TSS_OVERLAP	ush:FBgn0003963	0
583	chr3R	9084706	9086636	714	11.44	755.5	GENE_OVERLAP	FBgn0040551,FBgn0000024	0	TSS_OVERLAP	CG11686:FBgn0040551	0
584	chr2R	14327790	14329000	649	17.39	755.44	GENE_OVERLAP	FBgn0261477,FBgn0050118	0	TSS_OVERLAP	slim:FBgn0261477,CG30118:FBgn0050118	0
585	chr3R	23570893	23572212	422	12.7	752.23	GENE_OVERLAP	FBgn0005659	0	TSS_CLOSE	Ets98B:FBgn0005659	8488
586	chr2L	17743408	17744378	493	21.36	751.49	GENE_OVERLAP	FBgn0015609	0	TSS_CLOSE	CG6870:FBgn0032652	151109
587	chr2L	1923461	1924391	602	23.76	750.67	GENE_OVERLAP	FBgn0031374	0	TSS_CLOSE	CG7337:FBgn0031374	10192
588	chr3R	15827583	15828701	632	18.26	749.16	GENE_OVERLAP	FBgn0038755	0	TSS_CLOSE	Hs6st:FBgn0038755	3366
589	chr3R	12075044	12076771	986	8.98	748.54	GENE_OVERLAP	FBgn0040071	0	TSS_CLOSE	tara:FBgn0040071	5987
590	chr2R	10920999	10922552	818	13.62	746.14	GENE_OVERLAP	FBgn0029082	0	TSS_CLOSE	hbs:FBgn0029082	21658
591	chr3L	13995597	13997938	1695	10.5	745.85	GENE_OVERLAP	FBgn0036398	0	TSS_OVERLAP	upSET:FBgn0036398	0
592	chrX	2906699	2908033	639	15.39	743.46	GENE_OVERLAP	FBgn0028369	0	TSS_CLOSE	rst:FBgn0003285	38816
593	chrX	1865743	1867063	913	15.21	742.44	GENE_OVERLAP	FBgn0264562	0	TSS_CLOSE	CG3587:FBgn0023521	31328
594	chrX	9180933	9181940	480	15.75	741.15	GENE_OVERLAP	FBgn0002576	0	TSS_CLOSE	c11.1:FBgn0040236	3763
595	chr3R	27572602	27574610	709	15.84	741.06	GENE_OVERLAP	FBgn0261479,FBgn0022349	0	TSS_OVERLAP	CG1910:FBgn0022349,nero:FBgn0261479,CG1910:FBgn0022349,CG1910:FBgn0022349	0
596	chr3R	12032647	12034794	1721	10.5	740.55	GENE_CLOSE	FBgn0010438	1674	TSS_CLOSE	mtSSB:FBgn0010438	1664
597	chrX	6759888	6761835	842	18.31	739.42	GENE_CLOSE	FBgn0263993	706	TSS_CLOSE	6762520:6762758	685
598	chr2L	3416380	3418019	436	16.65	739.38	GENE_OVERLAP	FBgn0031530,FBgn0051952	0	TSS_CLOSE	pgant2:FBgn0031530	4924
599	chr2R	3375055	3377756	2386	10.95	737.66	GENE_OVERLAP	FBgn0259745	0	TSS_OVERLAP	wech:FBgn0259745,wech:FBgn0259745	0
600	chr3R	7692534	7693696	673	17.53	736.24	GENE_OVERLAP	FBgn0037956	0	TSS_CLOSE	CG6959:FBgn0037956	1355
601	chr3L	20919222	20920807	1024	17.44	735.57	GENE_OVERLAP	FBgn0011591	0	TSS_CLOSE	fng:FBgn0011591	21674
602	chr3L	3616257	3617609	1008	17.17	735.23	GENE_OVERLAP	FBgn0035453	0	TSS_CLOSE	CG10359:FBgn0035452	4049
603	chr2R	10798568	10799471	572	19.17	734.85	GENE_OVERLAP	FBgn0027596	0	TSS_CLOSE	CG10249:FBgn0027596	119
604	chrX	16909436	16910257	426	20.34	734.31	GENE_OVERLAP	FBgn0030810	0	TSS_CLOSE	CG9086:FBgn0030809	46705
605	chr3R	3794598	3796953	1704	13.34	733.39	GENE_CLOSE	FBgn0000504	1468	TSS_CLOSE	CD98hc:FBgn0037533	5717
606	chr2L	7983990	7984580	219	25.51	732.51	GENE_OVERLAP	FBgn0031968,FBgn0085450	0	TSS_OVERLAP	7984168:7984199	0
607	chr2R	15116190	15117764	374	17.25	732.06	GENE_OVERLAP	FBgn0010434	0	TSS_OVERLAP	cora:FBgn0010434,cora:FBgn0010434	0
608	chr2R	6987755	6988897	588	17.31	731.76	GENE_OVERLAP	FBgn0040765	0	TSS_CLOSE	Cyp12d1-p:FBgn0050489	20240
609	chr2L	525529	527049	305	10.95	731.45	GENE_OVERLAP	FBgn0003963	0	TSS_CLOSE	ush:FBgn0003963	1912
610	chrX	1459539	1461345	824	9.31	730.5	GENE_OVERLAP	FBgn0025390	0	TSS_CLOSE	br:FBgn0000210	41874
611	chr3R	17457804	17459814	987	12.05	730.39	GENE_OVERLAP	FBgn0011766	0	TSS_OVERLAP	E2f:FBgn0011766,E2f:FBgn0011766	0
612	chr3R	14923672	14925054	736	14.68	729.77	GENE_OVERLAP	FBgn0038679	0	TSS_CLOSE	ATPsyn-d:FBgn0016120	2467
613	chr2R	3061694	3063263	915	17.09	729.34	GENE_OVERLAP	FBgn0003090	0	TSS_CLOSE	pk:FBgn0003090	1588
614	chr3R	8251041	8252570	815	9.84	727.98	GENE_OVERLAP	FBgn0038045,FBgn0004103	0	TSS_OVERLAP	Pp1-87B:FBgn0004103,Pp1-87B:FBgn0004103	0
615	chr3R	17607212	17609168	1067	11.82	727.45	GENE_OVERLAP	FBgn0003867,FBgn0013759	0	TSS_OVERLAP	tsl:FBgn0003867,tsl:FBgn0003867	0
616	chr2R	13981934	13983251	575	8.87	726.22	GENE_OVERLAP	FBgn0034299,FBgn0034300	0	TSS_OVERLAP	CG5757:FBgn0034299,CG5098:FBgn0034300	0
617	chr3R	19644192	19645371	835	14.96	723.4	GENE_OVERLAP	FBgn0260634,FBgn0053111	0	TSS_OVERLAP	CG33111:FBgn0053111,CG33111:FBgn0053111,CG33111:FBgn0053111	0
618	chr3R	11262918	11264126	430	16.43	723.3	GENE_CLOSE	FBgn0000047	1565	TSS_CLOSE	CG6118:FBgn0038339	3052
619	chr3L	2158521	2160048	300	15.75	723.22	GENE_OVERLAP	FBgn0035308	0	TSS_CLOSE	CG15822:FBgn0035308	3807
620	chrX	2030149	2033023	1560	7.23	722.74	GENE_OVERLAP	FBgn0004861	0	TSS_OVERLAP	ph-p:FBgn0004861	0
621	chr3R	12707981	12708928	477	18.91	722.67	GENE_OVERLAP	FBgn0264857	0	TSS_CLOSE	abd-A:FBgn0000014	52209
622	chr3L	2846511	2847978	784	11.55	722.13	GENE_OVERLAP	FBgn0263392	0	TSS_CLOSE	CG43444:FBgn0263392	3673
623	chr3L	318597	320190	1322	17.25	721.63	GENE_OVERLAP	FBgn0004373	0	TSS_OVERLAP	fwd:FBgn0004373,fwd:FBgn0004373	0
624	chr3R	27046171	27048006	766	11.2	720.95	GENE_OVERLAP	FBgn0039831	0	TSS_OVERLAP	CG12054:FBgn0039831	0
625	chr3R	26297874	26299855	1143	17.21	720.62	GENE_OVERLAP	FBgn0039776	0	TSS_CLOSE	PH4alphaEFB:FBgn0039776	2549
626	chr2L	7326754	7327931	543	16.98	719.94	GENE_CLOSE	FBgn0031902	5783	TSS_CLOSE	wg:FBgn0004009	17630
627	chr2R	15040485	15041528	599	18.4	719.84	GENE_OVERLAP	FBgn0000578	0	TSS_CLOSE	CG10737:FBgn0034420	10116
628	chrX	7954019	7956125	1502	11.38	718.22	GENE_OVERLAP	FBgn0004656,FBgn0004657	0	TSS_OVERLAP	fs(1)h:FBgn0004656,fs(1)h:FBgn0004656,mys:FBgn0004657,fs(1)h:FBgn0004656	0
629	chr3R	23941902	23944475	637	8.57	717.85	GENE_CLOSE	FBgn0085391	25440	TSS_CLOSE	CG34362:FBgn0085391	66491
630	chr2L	2884720	2887115	1183	10.95	716.23	GENE_OVERLAP	FBgn0024947,FBgn0041111	0	TSS_OVERLAP	NTPase:FBgn0024947,lilli:FBgn0041111	0
631	chr3R	20544658	20546652	1369	9.76	716.16	GENE_OVERLAP	FBgn0004885,FBgn0039219	0	TSS_OVERLAP	CG13630:FBgn0039219,tok:FBgn0004885	0
632	chrX	2015678	2018240	2258	12.96	714.93	GENE_OVERLAP	FBgn0004860	0	TSS_CLOSE	ph-p:FBgn0004861	12211
633	chrX	20297175	20299647	926	13.51	714.05	GENE_OVERLAP	FBgn0031114,FBgn0031115,FBgn0040650	0	TSS_CLOSE	CG11710:FBgn0031115	759
634	chr2R	5438970	5441868	405	8.44	711.6	GENE_OVERLAP	FBgn0263660,FBgn0262447	0	TSS_OVERLAP	5440345:5440360	0
635	chr3L	1318073	1320286	1653	13.25	710.47	GENE_OVERLAP	FBgn0035207,FBgn0010246	0	TSS_OVERLAP	Myo61F:FBgn0010246	0
636	chr2R	13691235	13692889	494	9.28	710.05	GENE_OVERLAP	FBgn0259211	0	TSS_CLOSE	grh:FBgn0259211	333
637	chr2R	11267848	11269257	679	13.92	708.79	GENE_OVERLAP	FBgn0000996,FBgn0026370	0	TSS_OVERLAP	dup:FBgn0000996,SRPK:FBgn0026370,dup:FBgn0000996,SRPK:FBgn0026370	0
638	chr2R	11005235	11006733	971	11.74	708.57	GENE_OVERLAP	FBgn0015371	0	TSS_CLOSE	chn:FBgn0015371	2263
639	chr3R	7392013	7393833	956	18.35	707.59	GENE_OVERLAP	FBgn0037913,FBgn0037912	0	TSS_OVERLAP	sea:FBgn0037912	0
640	chr3L	9372460	9373970	738	12.23	707.34	GENE_OVERLAP	FBgn0001227,FBgn0263492	0	TSS_CLOSE	Hsp23:FBgn0001224	1009
641	chr2R	4870177	4870972	404	19.5	705.42	GENE_OVERLAP	FBgn0033359	0	TSS_CLOSE	CG8213:FBgn0033359	1918
642	chr2L	20084439	20085865	668	13.32	704.92	GENE_OVERLAP	FBgn0263773,FBgn0004374	0	TSS_OVERLAP	20084939:20085136	0
643	chrX	663290	664361	477	13.14	704.06	GENE_OVERLAP	FBgn0027343	0	TSS_OVERLAP	fz3:FBgn0027343	0
644	chr2L	14555252	14556323	406	19.23	704.06	GENE_CLOSE	FBgn0250844	6177	TSS_CLOSE	Adh:FBgn0000055	59224
645	chr2R	16934801	16936321	1024	9.09	703.64	GENE_CLOSE	FBgn0003391	1786	TSS_CLOSE	shg:FBgn0003391	8097
646	chrX	12570200	12571417	834	17.8	703.45	GENE_OVERLAP	FBgn0011837	0	TSS_OVERLAP	Tis11:FBgn0011837	0
647	chr2L	8897610	8899834	569	13.46	703.3	GENE_OVERLAP	FBgn0085427	0	TSS_CLOSE	Tsp29Fa:FBgn0032074	34040
648	chr3R	6439680	6441091	543	13.14	701.8	GENE_OVERLAP	FBgn0001235	0	TSS_OVERLAP	hth:FBgn0001235	0
649	chr2R	6011206	6012912	636	15.06	701.47	GENE_OVERLAP	FBgn0050011	0	TSS_OVERLAP	gem:FBgn0050011	0
650	chr3L	3353172	3354091	463	17.83	701.33	GENE_OVERLAP	FBgn0004167	0	TSS_CLOSE	3369552:3369565	15461
651	chr2L	10009081	10010667	933	16.08	701.17	GENE_OVERLAP	FBgn0011584	0	TSS_OVERLAP	Trp1:FBgn0011584,Trp1:FBgn0011584,Trp1:FBgn0011584	0
652	chr2R	17511529	17512992	445	15.87	700.93	GENE_OVERLAP	FBgn0016641,FBgn0034641	0	TSS_OVERLAP	PTP-ER:FBgn0016641,mahj:FBgn0034641	0
653	chr3L	489677	491123	599	10.22	699.48	GENE_OVERLAP	FBgn0001316	0	TSS_CLOSE	CG34267:FBgn0085296	9316
654	chr2R	3305778	3307705	1075	12.45	698.87	GENE_OVERLAP	FBgn0003460	0	TSS_CLOSE	Eaf:FBgn0033166	10424
655	chr2R	2387587	2390373	1324	8.52	698.71	GENE_OVERLAP	FBgn0086655	0	TSS_OVERLAP	2389797:2389909,2389506:2389521	0
656	chrX	2438631	2440331	1053	16.98	697.84	GENE_OVERLAP	FBgn0263531,FBgn0261451	0	TSS_CLOSE	CG13760:FBgn0040375	39028
657	chrX	2200465	2202171	682	16.59	697.77	GENE_OVERLAP	FBgn0003079	0	TSS_CLOSE	CG2865:FBgn0023526	13539
658	chr3L	8831918	8833823	1455	9.83	697.73	GENE_OVERLAP	FBgn0052026,FBgn0263930	0	TSS_CLOSE	CG32026:FBgn0052026	2254
659	chr2R	13688163	13690428	1450	7.25	697.39	GENE_OVERLAP	FBgn0028743,FBgn0259211	0	TSS_OVERLAP	grh:FBgn0259211	0
660	chr3R	23812667	23813704	443	17.13	697.15	GENE_OVERLAP	FBgn0003890	0	TSS_CLOSE	betaTub97EF:FBgn0003890	244
661	chrX	7003416	7004777	960	14.6	695.86	GENE_OVERLAP	FBgn0027342	0	TSS_OVERLAP	fz4:FBgn0027342,fz4:FBgn0027342	0
662	chr3R	20963033	20964184	528	12.65	695.78	GENE_OVERLAP	FBgn0039283	0	TSS_OVERLAP	danr:FBgn0039283	0
663	chr3L	7130358	7131387	662	19.5	694.99	GENE_OVERLAP	FBgn0023001	0	TSS_CLOSE	melt:FBgn0023001	2456
664	chr2R	6861040	6862226	569	15.06	693.45	GENE_CLOSE	FBgn0040765	3235	TSS_CLOSE	Rpb5:FBgn0033571	74460
665	chr2L	15060483	15061846	320	18.59	692.84	GENE_OVERLAP	FBgn0010422,FBgn0262526	0	TSS_OVERLAP	vas:FBgn0262526,TfIIS:FBgn0010422	0
666	chr3R	16078109	16080067	330	15.61	692.26	GENE_OVERLAP	FBgn0262582	0	TSS_CLOSE	cic:FBgn0262582	34456
667	chr2R	6761168	6762926	1132	13.8	692.07	GENE_OVERLAP	FBgn0050016,FBgn0050015	0	TSS_OVERLAP	6762243:6762302,CG30015:FBgn0050015	0
668	chr3R	18023246	18025137	911	10.28	691.99	GENE_OVERLAP	FBgn0051163	0	TSS_CLOSE	SKIP:FBgn0051163	55295
669	chrX	580304	582997	558	9.86	691.29	GENE_OVERLAP	FBgn0021764	0	TSS_OVERLAP	sdk:FBgn0021764,sdk:FBgn0021764	0
670	chr3L	14292558	14294178	785	17.07	688.58	GENE_OVERLAP	FBgn0001085	0	TSS_CLOSE	fz:FBgn0001085	24468
671	chr3R	26392014	26393745	1318	11.17	687.57	GENE_OVERLAP	FBgn0082582	0	TSS_CLOSE	tmod:FBgn0082582	2805
672	chr3L	6375275	6376628	956	10.68	687.22	GENE_CLOSE	FBgn0261801	17062	TSS_CLOSE	6362402:6362412	12863
673	chr2L	6479056	6481854	1405	9.03	685.3	GENE_OVERLAP	FBgn0031820,FBgn0086357	0	TSS_OVERLAP	6480363:6480569,DLP:FBgn0031820	0
674	chr3L	14657812	14659654	538	13.08	685.2	GENE_OVERLAP	FBgn0041604	0	TSS_CLOSE	14665934:14666131	6280
675	chr2R	7284439	7285900	429	22.15	685.15	GENE_OVERLAP	FBgn0082585	0	TSS_OVERLAP	sprt:FBgn0082585	0
676	chrX	15785540	15786756	591	20.73	684.7	GENE_OVERLAP	FBgn0003392,FBgn0030704	0	TSS_OVERLAP	shi:FBgn0003392	0
677	chrX	13144697	13146159	711	11.89	684.69	GENE_OVERLAP	FBgn0004456	0	TSS_CLOSE	mew:FBgn0004456	5035
678	chr3R	99	1453	762	10.95	683.01	GENE_OVERLAP	FBgn0037213	0	TSS_OVERLAP	CG12581:FBgn0037213,CG12581:FBgn0037213	0
679	chr2R	10914038	10915430	697	12.83	682.88	GENE_OVERLAP	FBgn0029082	0	TSS_CLOSE	hbs:FBgn0029082	14697
680	chrX	4320577	4321514	449	15.96	682.75	GENE_OVERLAP	FBgn0000179,FBgn0052773	0	TSS_OVERLAP	bi:FBgn0000179	0
681	chr3R	21288063	21289320	802	19.72	682.64	GENE_OVERLAP	FBgn0004509	0	TSS_CLOSE	Fur1:FBgn0004509	9453
682	chr3R	4302844	4303769	446	20.52	681.47	GENE_OVERLAP	FBgn0263416	0	TSS_OVERLAP	4303328:4303343	0
683	chr2R	15136944	15137809	519	19.72	681.34	GENE_OVERLAP	FBgn0004003	0	TSS_OVERLAP	wbl:FBgn0004003	0
684	chr2R	9363227	9364867	1014	12.11	679.73	GENE_OVERLAP	FBgn0262821,FBgn0000119	0	TSS_CLOSE	arr:FBgn0000119	4626
685	chr3L	10049342	10050618	671	11.23	679.46	GENE_OVERLAP	FBgn0040823	0	TSS_CLOSE	CG32053:FBgn0052053	34731
686	chr2L	19947804	19948698	469	23.9	678.3	GENE_OVERLAP	FBgn0263873	0	TSS_CLOSE	CoIV:FBgn0032833	9986
687	chr3R	1040941	1043583	2296	13.58	678.24	GENE_OVERLAP	FBgn0037296,FBgn0259212	0	TSS_OVERLAP	cno:FBgn0259212,cno:FBgn0259212	0
688	chr3R	4169035	4170941	1090	16.9	677.3	GENE_OVERLAP	FBgn0037578,FBgn0037579,FBgn0037580	0	TSS_OVERLAP	CG9601:FBgn0037578,DppIII:FBgn0037580,DppIII:FBgn0037580	0
689	chr2R	18885832	18886949	590	15.73	677.25	GENE_OVERLAP	FBgn0034808	0	TSS_OVERLAP	CG9896:FBgn0034808	0
690	chr2L	6455038	6456865	969	10.95	677.25	GENE_OVERLAP	FBgn0031814,FBgn0031815	0	TSS_OVERLAP	frj:FBgn0031815,retm:FBgn0031814,6456047:6456057	0
691	chr3L	3765559	3768249	417	15.57	677.24	GENE_OVERLAP	FBgn0052264	0	TSS_CLOSE	CG32264:FBgn0052264	18975
692	chr3L	291503	292996	835	15.77	677.15	GENE_OVERLAP	FBgn0264707	0	TSS_CLOSE	RhoGEF3:FBgn0264707	4801
693	chr3R	26395358	26397291	1308	18.43	676.81	GENE_OVERLAP	FBgn0082582	0	TSS_CLOSE	tmod:FBgn0082582	6149
694	chrX	12556978	12558879	738	12.21	676.38	GENE_OVERLAP	FBgn0011837	0	TSS_CLOSE	Tis11:FBgn0011837	2103
695	chr3R	3105415	3106361	522	19.87	676.28	GENE_OVERLAP	FBgn0259172	0	TSS_CLOSE	Syt4:FBgn0028400	12876
696	chr2R	5579199	5581527	1065	10.57	676.18	GENE_OVERLAP	FBgn0023143	0	TSS_OVERLAP	Uba1:FBgn0023143	0
697	chr3R	2862829	2863753	417	13.77	674.95	GENE_CLOSE	FBgn0024289	14304	TSS_CLOSE	Sodh-1:FBgn0024289	14492
698	chr2R	3796603	3798469	1298	10.34	674.87	GENE_OVERLAP	FBgn0050377	0	TSS_CLOSE	CG12159:FBgn0033232	5440
699	chr3R	25038929	25041852	1350	7.47	674.06	GENE_OVERLAP	FBgn0051044,FBgn0262448	0	TSS_CLOSE	Ef1gamma:FBgn0029176	4017
700	chr3R	24460081	24461743	892	11.91	673.47	GENE_OVERLAP	FBgn0039590	0	TSS_OVERLAP	24460786:24460837	0
701	chr2R	2996136	2997700	828	15.27	672.06	GENE_OVERLAP	FBgn0263934	0	TSS_CLOSE	Cyp9b1:FBgn0015038	19605
702	chrX	1305042	1306587	1183	14.26	669.71	GENE_OVERLAP	FBgn0259108	0	TSS_CLOSE	CG11448:FBgn0024985	17873
703	chr3L	14185320	14186322	571	20.2	669.62	GENE_OVERLAP	FBgn0013718	0	TSS_CLOSE	nuf:FBgn0013718	1321
704	chr3R	10921083	10921924	486	14.16	669.39	GENE_OVERLAP	FBgn0261859,FBgn0038286	0	TSS_OVERLAP	CG6966:FBgn0038286	0
705	chr3R	14839630	14840828	817	17.65	669.19	GENE_OVERLAP	FBgn0026239	0	TSS_CLOSE	CG6005:FBgn0038672	8851
706	chr3R	8233391	8235402	627	16.21	667.64	GENE_OVERLAP	FBgn0038038,FBgn0038039	0	TSS_OVERLAP	CG5196:FBgn0038039	0
707	chr2L	19133215	19135765	1765	10.09	667.64	GENE_OVERLAP	FBgn0010300,FBgn0086447	0	TSS_OVERLAP	brat:FBgn0010300	0
708	chr2L	4996882	4998704	1097	8.22	667.46	GENE_OVERLAP	FBgn0053113	0	TSS_OVERLAP	Rtnl1:FBgn0053113	0
709	chr3R	10116425	10118181	1197	14.04	667.42	GENE_OVERLAP	FBgn0038220	0	TSS_OVERLAP	CG12207:FBgn0038220	0
710	chr2L	21064689	21065661	415	18.21	667.26	GENE_OVERLAP	FBgn0032910	0	TSS_CLOSE	CG9265:FBgn0032910	3899
711	chr3L	346696	348202	759	13.69	665.84	GENE_OVERLAP	FBgn0261985,FBgn0023000	0	TSS_OVERLAP	mth:FBgn0023000,347162:347173,Ptpmeg:FBgn0261985	0
712	chr2R	15998021	15999373	822	12.58	665.55	GENE_OVERLAP	FBgn0004364	0	TSS_CLOSE	CG11044:FBgn0034484	119957
713	chr3R	5798534	5799388	480	14.7	665.08	GENE_OVERLAP	FBgn0263097	0	TSS_CLOSE	Art4:FBgn0037770	12304
714	chr3L	19549169	19551818	1080	7.56	664.43	GENE_CLOSE	FBgn0036886	1302	TSS_CLOSE	CG9300:FBgn0036886	3589
715	chr2L	203288	204390	445	17.57	663.74	GENE_OVERLAP	FBgn0031231	0	TSS_OVERLAP	mRpL10:FBgn0031231	0
716	chr3R	19605882	19609196	709	8.76	662.67	GENE_OVERLAP	FBgn0039120,FBgn0015513	0	TSS_OVERLAP	Nup98-96:FBgn0039120,mbc:FBgn0015513	0
717	chr3R	804129	805710	1053	12.62	662.4	GENE_CLOSE	FBgn0037291	2011	TSS_CLOSE	CG1124:FBgn0037290	12827
718	chr3L	822135	824022	509	13.1	662.13	GENE_CLOSE	FBgn0264475	621	TSS_CLOSE	CG13900:FBgn0035162	3469
719	chrX	17228719	17230038	957	16.62	661.88	GENE_CLOSE	FBgn0004854	10511	TSS_CLOSE	CG5445:FBgn0030838	32118
720	chr2L	15333274	15334249	639	17.75	660.71	GENE_OVERLAP	FBgn0001981	0	TSS_OVERLAP	esg:FBgn0001981,esg:FBgn0001981	0
721	chr3R	17174023	17176162	1228	11.75	660.67	GENE_OVERLAP	FBgn0038881	0	TSS_OVERLAP	CG16791:FBgn0038881,CG16791:FBgn0038881	0
722	chr3R	8076165	8077292	527	16.89	660.49	GENE_CLOSE	FBgn0038008	2617	TSS_CLOSE	CG4860:FBgn0037999	28936
723	chr3L	3543121	3544255	546	17.65	659.52	GENE_OVERLAP	FBgn0005640	0	TSS_OVERLAP	Eip63E:FBgn0005640	0
724	chrX	10973157	10974019	482	23.44	658.93	GENE_OVERLAP	FBgn0003366,FBgn0265458	0	TSS_CLOSE	sev:FBgn0003366	5725
725	chr2L	20020095	20021046	452	16.43	658.88	GENE_CLOSE	FBgn0264443	2813	TSS_CLOSE	sNPF:FBgn0032840	6864
726	chr2L	21827873	21829279	770	14.27	658.65	GENE_OVERLAP	FBgn0003866	0	TSS_OVERLAP	tsh:FBgn0003866,tsh:FBgn0003866	0
727	chrX	19744686	19746476	559	10.77	658.59	GENE_OVERLAP	FBgn0031078,FBgn0261811	0	TSS_OVERLAP	Nup205:FBgn0031078,19746069:19746096	0
728	chr3R	14743617	14745096	855	11.83	658.58	GENE_OVERLAP	FBgn0261113	0	TSS_OVERLAP	Xrp1:FBgn0261113	0
729	chr2R	3510328	3511646	900	12.68	657.73	GENE_OVERLAP	FBgn0263077	0	TSS_OVERLAP	CG43340:FBgn0263077	0
730	chrX	9477528	9480573	1750	7.62	656.81	GENE_OVERLAP	FBgn0001186	0	TSS_OVERLAP	Hex-A:FBgn0001186	0
731	chr3R	7444654	7446220	1040	13.94	656.64	GENE_OVERLAP	FBgn0051363,FBgn0037920	0	TSS_OVERLAP	Jupiter:FBgn0051363,CG14710:FBgn0037920	0
732	chr2R	19519510	19520867	483	11.08	656.56	GENE_OVERLAP	FBgn0004795	0	TSS_OVERLAP	retn:FBgn0004795	0
733	chr3L	13021585	13023068	493	11.35	656.51	GENE_OVERLAP	FBgn0083978	0	TSS_OVERLAP	CG17672:FBgn0083978	0
734	chr3L	17002950	17006034	2753	6.91	656.32	GENE_OVERLAP	FBgn0036684,FBgn0036685	0	TSS_OVERLAP	17005635:17005678	0
735	chrX	16676806	16678314	678	16.75	656.02	GENE_OVERLAP	FBgn0001250,FBgn0030786	0	TSS_OVERLAP	mRpL22:FBgn0030786,if:FBgn0001250	0
736	chr3R	22324141	22325469	540	10.36	655.81	GENE_OVERLAP	FBgn0039431	0	TSS_CLOSE	22362046:22362097	36577
737	chr3L	10382341	10383220	334	19.4	655.27	GENE_CLOSE	FBgn0265415	21785	TSS_CLOSE	Gem3:FBgn0011802	72844
738	chr2L	19126413	19127703	529	14.02	654.77	GENE_OVERLAP	FBgn0086445,FBgn0086444	0	TSS_OVERLAP	19126894:19126981,19127239:19127326	0
739	chr3R	21880292	21881624	868	19.1	654.75	GENE_OVERLAP	FBgn0028833,FBgn0039403	0	TSS_OVERLAP	Dak1:FBgn0028833,Dak1:FBgn0028833	0
740	chr3L	16478336	16479768	1061	14.6	653.41	GENE_OVERLAP	FBgn0053158	0	TSS_CLOSE	aos:FBgn0004569	1573
741	chr3R	9836624	9838575	677	9.01	652.93	GENE_OVERLAP	FBgn0264493	0	TSS_CLOSE	9849534:9849605	10959
742	chr2R	15742451	15744111	1182	11.3	652.82	GENE_CLOSE	FBgn0043532	8111	TSS_CLOSE	Toll-7:FBgn0034476	27857
743	chr3R	20701234	20702882	1136	15.84	651.54	GENE_OVERLAP	FBgn0043799,FBgn0039240,FBgn0039241	0	TSS_OVERLAP	CG3744:FBgn0039240,CG11089:FBgn0039241	0
744	chr3L	22090959	22092509	889	16.2	650.62	GENE_CLOSE	FBgn0004414	14492	TSS_CLOSE	RpLP0:FBgn0000100	21543
745	chr2R	2758723	2760944	1594	10.64	650.45	GENE_OVERLAP	FBgn0265058,FBgn0033109,FBgn0033110	0	TSS_OVERLAP	coro:FBgn0033109	0
746	chr2R	19865189	19867991	812	9.74	650.45	GENE_OVERLAP	FBgn0005612	0	TSS_OVERLAP	Sox14:FBgn0005612	0
747	chr3R	2932690	2934882	1642	7.97	650.36	GENE_OVERLAP	FBgn0261238	0	TSS_OVERLAP	Alh:FBgn0261238	0
748	chr3R	16773648	16775329	299	10.75	650.06	GENE_OVERLAP	FBgn0002921	0	TSS_OVERLAP	Atpalpha:FBgn0002921	0
749	chr3R	21827729	21829191	686	9.2	649.21	GENE_CLOSE	FBgn0002735	1246	TSS_CLOSE	E(spl)mbeta-HLH:FBgn0002733	2426
750	chr3L	1176832	1177672	504	19.4	647.87	GENE_OVERLAP	FBgn0025525	0	TSS_OVERLAP	bab2:FBgn0025525	0
751	chr3R	18149505	18151218	566	10.78	647.81	GENE_OVERLAP	FBgn0263117	0	TSS_CLOSE	CG7080:FBgn0038941	3798
752	chr2L	3538400	3540533	1832	11.77	647.39	GENE_OVERLAP	FBgn0024244	0	TSS_OVERLAP	drm:FBgn0024244,drm:FBgn0024244	0
753	chr3R	12162387	12164651	816	15.15	646.27	GENE_OVERLAP	FBgn0040271	0	TSS_OVERLAP	12164253:12164267	0
754	chr3R	17765550	17767197	1279	13.69	645.94	GENE_CLOSE	FBgn0264490	7639	TSS_CLOSE	CG17843:FBgn0038919	25848
755	chr2R	18773218	18774602	402	11.77	645.04	GENE_OVERLAP	FBgn0034793,FBgn0034792	0	TSS_OVERLAP	CG3499:FBgn0034792,asrij:FBgn0034793,CG3499:FBgn0034792,18774007:18774037	0
756	chr3L	12460480	12461707	907	10.7	643.78	GENE_OVERLAP	FBgn0000625	0	TSS_OVERLAP	eyg:FBgn0000625	0
757	chr3L	1591688	1592455	356	20.43	642.39	GENE_OVERLAP	FBgn0035237	0	TSS_CLOSE	CG12104:FBgn0035238	10091
758	chr2L	8239448	8240462	436	22.3	642.32	GENE_OVERLAP	FBgn0032006,FBgn0028987	0	TSS_OVERLAP	Pvr:FBgn0032006	0
759	chr2L	17267212	17268772	911	12.78	642.01	GENE_CLOSE	FBgn0032629	6478	TSS_CLOSE	beat-IIIc:FBgn0032629	6473
760	chr2R	7339121	7340802	320	18.43	641.56	GENE_OVERLAP	FBgn0000581	0	TSS_OVERLAP	E(Pc):FBgn0000581,E(Pc):FBgn0000581	0
761	chrX	6749032	6750755	757	14.87	640.85	GENE_CLOSE	FBgn0029915	2361	TSS_CLOSE	CG14434:FBgn0029915	2351
762	chr2R	18454877	18455995	782	16.61	640.71	GENE_OVERLAP	FBgn0260866	0	TSS_CLOSE	px:FBgn0003175	5302
763	chr3L	8817136	8819915	1020	6.1	640.12	GENE_CLOSE	FBgn0263930	690	TSS_CLOSE	dally:FBgn0263930	686
764	chr2L	21019143	21020270	709	11.83	639.58	GENE_OVERLAP	FBgn0250867	0	TSS_CLOSE	CG42238:FBgn0250867	31462
765	chr2L	20715817	20716836	448	18.78	639.39	GENE_CLOSE	FBgn0014859	1229	TSS_CLOSE	CG9318:FBgn0032880	17240
766	chrX	6891120	6893354	1627	9.04	638.74	GENE_OVERLAP	FBgn0027108,FBgn0264385,FBgn0027106	0	TSS_OVERLAP	Inx2:FBgn0027108	0
767	chr3L	448756	450022	689	13.14	638.19	GENE_OVERLAP	FBgn0001316	0	TSS_CLOSE	klar:FBgn0001316	620
768	chr3R	8238435	8239980	1082	11.2	637.78	GENE_OVERLAP	FBgn0065087,FBgn0082831,FBgn0000455	0	TSS_OVERLAP	Dip-C:FBgn0000455,Dip-C:FBgn0000455	0
769	chr3R	23010344	23012223	1251	8.03	637.31	GENE_OVERLAP	FBgn0004197	0	TSS_CLOSE	Ser:FBgn0004197	5533
770	chr2R	14156223	14158775	1910	7.01	636.52	GENE_CLOSE	FBgn0003022	4337	TSS_CLOSE	Ote:FBgn0003022	5768
771	chr2L	14233679	14235058	460	21.24	635.83	GENE_OVERLAP	FBgn0016930	0	TSS_OVERLAP	smi35A:FBgn0016930	0
772	chr3L	18751900	18752904	547	16.27	635.79	GENE_OVERLAP	FBgn0001078	0	TSS_CLOSE	ftz-f1:FBgn0001078	4474
773	chr3L	21019061	21021597	738	9.13	635.46	GENE_OVERLAP	FBgn0003415,FBgn0037044	0	TSS_OVERLAP	skd:FBgn0003415,CG10585:FBgn0037044,CG10585:FBgn0037044,skd:FBgn0003415	0
774	chr2L	5260705	5261877	356	12.05	635.43	GENE_OVERLAP	FBgn0003716	0	TSS_CLOSE	Cyp4ac3:FBgn0031695	6616
775	chr3R	16375926	16378256	948	16.43	634.91	GENE_OVERLAP	FBgn0016917,FBgn0067783	0	TSS_OVERLAP	Stat92E:FBgn0016917,Stat92E:FBgn0016917	0
776	chr3R	10101243	10102381	342	12.3	634.61	GENE_OVERLAP	FBgn0003862	0	TSS_CLOSE	trx:FBgn0003862	10063
777	chr3R	13525489	13528314	1249	9.19	634.14	GENE_OVERLAP	FBgn0261885	0	TSS_CLOSE	osa:FBgn0261885	9007
778	chr3L	7361378	7364966	2314	7.89	633.05	GENE_OVERLAP	FBgn0035772,FBgn0082598	0	TSS_OVERLAP	Sh3beta:FBgn0035772,akirin:FBgn0082598,akirin:FBgn0082598	0
779	chr3L	9394087	9395904	1519	16.13	632.41	GENE_OVERLAP	FBgn0015218	0	TSS_OVERLAP	eIF-4E:FBgn0015218,eIF-4E:FBgn0015218	0
780	chr3R	10479914	10481787	490	9.83	631.84	GENE_OVERLAP	FBgn0086686	0	TSS_OVERLAP	10480897:10480922,10481177:10481459	0
781	chr3R	5753769	5755325	686	12.1	631.77	GENE_OVERLAP	FBgn0263097	0	TSS_OVERLAP	Glut4EF:FBgn0263097	0
782	chr3L	2804855	2806548	1324	11.27	631.64	GENE_OVERLAP	FBgn0263392	0	TSS_CLOSE	CG43444:FBgn0263392	8169
783	chr3R	4712092	4713452	781	10.95	631.45	GENE_OVERLAP	FBgn0262614	0	TSS_CLOSE	pyd:FBgn0262614	28703
784	chr3L	15818502	15820532	1695	9.18	629.09	GENE_OVERLAP	FBgn0036534,FBgn0040230	0	TSS_OVERLAP	Dcp2:FBgn0036534,Dcp2:FBgn0036534,Dcp2:FBgn0036534,dbo:FBgn0040230,15819802:15819913	0
785	chr3R	27538087	27540163	1463	10.68	628.59	GENE_OVERLAP	FBgn0003870	0	TSS_OVERLAP	ttk:FBgn0003870	0
786	chrX	5909668	5911216	990	12.74	626.17	GENE_CLOSE	FBgn0029003	2457	TSS_CLOSE	mab-21:FBgn0029003	2445
787	chr3L	776022	777249	643	19.17	626.02	GENE_CLOSE	FBgn0052481	5560	TSS_CLOSE	emc:FBgn0000575	26447
788	chrX	10007157	10008412	325	11.8	623.91	GENE_OVERLAP	FBgn0083940	0	TSS_CLOSE	CG34104:FBgn0083940	26481
789	chr2R	14123676	14125310	1216	10.52	623.82	GENE_OVERLAP	FBgn0000658	0	TSS_CLOSE	fj:FBgn0000658	3396
790	chrX	9166719	9167945	717	16.87	623.81	GENE_OVERLAP	FBgn0030121,FBgn0030122	0	TSS_OVERLAP	CG16892:FBgn0030122	0
791	chr2R	19757378	19760343	509	8.33	623.21	GENE_OVERLAP	FBgn0011236	0	TSS_OVERLAP	ken:FBgn0011236,ken:FBgn0011236	0
792	chr3R	23051628	23053494	1240	19.72	621.88	GENE_OVERLAP	FBgn0261995	0	TSS_CLOSE	CG31064:FBgn0051064	10285
793	chrX	2163724	2165182	1091	16.6	621.86	GENE_OVERLAP	FBgn0023528,FBgn0023529	0	TSS_OVERLAP	CG2924:FBgn0023528,CG2924:FBgn0023528	0
794	chr2L	19135893	19138529	660	9.86	621.79	GENE_OVERLAP	FBgn0010300	0	TSS_CLOSE	brat:FBgn0010300	2023
795	chr3L	1387413	1388943	418	12.26	619.99	GENE_OVERLAP	FBgn0003138,FBgn0003295	0	TSS_CLOSE	CG9173:FBgn0035218	34466
796	chr3R	13507848	13508734	478	23.16	619.57	GENE_OVERLAP	FBgn0038536,FBgn0038535	0	TSS_OVERLAP	alt:FBgn0038535,CG7655:FBgn0038536	0
797	chr2R	10112624	10113741	497	17.31	619.46	GENE_OVERLAP	FBgn0033913	0	TSS_CLOSE	CG8468:FBgn0033913	271
798	chr3R	24670099	24671532	832	13.43	619.25	GENE_OVERLAP	FBgn0264324,FBgn0015589	0	TSS_OVERLAP	24670459:24670492	0
799	chr3R	3968607	3969539	468	17.16	618.52	GENE_CLOSE	FBgn0011959	1843	TSS_CLOSE	Gie:FBgn0037551	16195
800	chr3L	21310643	21311534	542	20.75	618.47	GENE_OVERLAP	FBgn0003042	0	TSS_OVERLAP	Pc:FBgn0003042	0
801	chr2R	1880117	1881926	421	15.53	618.01	GENE_OVERLAP	FBgn0264959	0	TSS_CLOSE	Src42A:FBgn0264959	10240
802	chrX	2918177	2919632	551	9.47	617.47	GENE_OVERLAP	FBgn0028369	0	TSS_CLOSE	rst:FBgn0003285	50294
803	chr3R	9886721	9887781	337	10.52	617.24	GENE_OVERLAP	FBgn0038197	0	TSS_CLOSE	foxo:FBgn0038197	3022
804	chr2L	5024747	5025784	754	22.27	616.34	GENE_OVERLAP	FBgn0016075	0	TSS_CLOSE	vkg:FBgn0016075	1352
805	chr2L	14688318	14689680	968	9.8	616.33	GENE_OVERLAP	FBgn0003016	0	TSS_OVERLAP	osp:FBgn0003016	0
806	chr3R	19863023	19864576	952	8.58	616.1	GENE_OVERLAP	FBgn0039141,FBgn0039140	0	TSS_OVERLAP	Miro:FBgn0039140,19864564:19864575,spas:FBgn0039141,Miro:FBgn0039140	0
807	chr3R	14937900	14939758	1268	16.23	615.91	GENE_OVERLAP	FBgn0038679	0	TSS_CLOSE	CG6040:FBgn0038679	9896
808	chr3L	22856525	22858251	354	18.11	615.04	GENE_OVERLAP	FBgn0053170,FBgn0053169	0	TSS_OVERLAP	CG33170:FBgn0053170	0
809	chr3R	12694846	12695615	293	14.46	614.36	GENE_OVERLAP	FBgn0264857	0	TSS_CLOSE	abd-A:FBgn0000014	39074
810	chr2R	19856572	19858604	1255	13.23	614.25	GENE_OVERLAP	FBgn0034945,FBgn0034946	0	TSS_OVERLAP	CG3065:FBgn0034946,CG10904:FBgn0034945	0
811	chr2R	15343144	15344813	611	9.2	613.34	GENE_OVERLAP	FBgn0002716,FBgn0260934	0	TSS_OVERLAP	mei-W68:FBgn0002716,mei-W68:FBgn0002716	0
812	chr2L	2450508	2452015	697	13.87	613.03	GENE_OVERLAP	FBgn0000490	0	TSS_OVERLAP	dpp:FBgn0000490	0
813	chr3L	2552550	2553913	290	7.57	612.67	GENE_OVERLAP	FBgn0010905	0	TSS_CLOSE	msn:FBgn0010909	32561
814	chrX	13213072	13214052	323	14.58	612.45	GENE_OVERLAP	FBgn0085388	0	TSS_CLOSE	13215331:13215393	1279
815	chr2R	3917975	3919384	695	6.94	612.38	GENE_OVERLAP	FBgn0025360	0	TSS_OVERLAP	3918783:3918796,Optix:FBgn0025360	0
816	chr3R	12480851	12482343	1176	12.37	612.07	GENE_OVERLAP	FBgn0051217	0	TSS_OVERLAP	modSP:FBgn0051217	0
817	chr3R	20874945	20876701	873	8.67	611.38	GENE_OVERLAP	FBgn0039266,FBgn0039265	0	TSS_OVERLAP	CG11791:FBgn0039266,CG11791:FBgn0039266,CG11791:FBgn0039266	0
818	chr3L	3416952	3419030	985	9.7	611.26	GENE_OVERLAP	FBgn0014388	0	TSS_OVERLAP	sty:FBgn0014388	0
819	chr3L	17396106	17397297	459	20.97	611.15	GENE_OVERLAP	FBgn0027660	0	TSS_CLOSE	blot:FBgn0027660	11512
820	chr3R	27044038	27045748	1383	16.55	611.1	GENE_OVERLAP	FBgn0263544,FBgn0039830	0	TSS_OVERLAP	CG1746:FBgn0039830,CG1746:FBgn0039830,CG1746:FBgn0039830	0
821	chr3R	10509149	10510516	913	19.95	609.98	GENE_OVERLAP	FBgn0265140	0	TSS_CLOSE	Meltrin:FBgn0265140	12022
822	chr2L	8082189	8085175	1520	9.98	608.35	GENE_OVERLAP	FBgn0264800,FBgn0261822	0	TSS_OVERLAP	Mcr:FBgn0264800,Bsg:FBgn0261822	0
823	chr3R	23773141	23774913	1279	9.88	607.52	GENE_OVERLAP	FBgn0039562,FBgn0039561	0	TSS_OVERLAP	mfrn:FBgn0039561,Gp93:FBgn0039562	0
824	chr2R	9039471	9040903	747	11.91	606.97	GENE_OVERLAP	FBgn0020370,FBgn0263998	0	TSS_OVERLAP	9040124:9040458	0
825	chr2R	9474542	9475895	892	14.12	606.88	GENE_OVERLAP	FBgn0027581	0	TSS_CLOSE	CG6191:FBgn0027581	4764
826	chr3R	15178509	15179649	607	10.36	605.69	GENE_CLOSE	FBgn0262839	124	TSS_CLOSE	Dl:FBgn0000463	26519
827	chr3R	4572142	4574127	1296	12.66	605.66	GENE_OVERLAP	FBgn0037623,FBgn0037624	0	TSS_OVERLAP	CG9801:FBgn0037623,CG8223:FBgn0037624	0
828	chrX	18716897	18717863	540	17.92	605.06	GENE_OVERLAP	FBgn0259927	0	TSS_CLOSE	CG7101:FBgn0030963	6731
829	chr3R	25666298	25667874	1095	11.97	603.98	GENE_OVERLAP	FBgn0039709	0	TSS_OVERLAP	25667374:25667385	0
830	chrX	16041494	16042798	459	9.13	603.01	GENE_OVERLAP	FBgn0042650	0	TSS_CLOSE	disco-r:FBgn0042650	24161
831	chr3L	21246249	21248033	402	8.11	601.21	GENE_OVERLAP	FBgn0004865	0	TSS_CLOSE	Eip78C:FBgn0004865	12189
832	chrX	19556652	19558335	288	13.36	601.02	GENE_OVERLAP	FBgn0031053	0	TSS_CLOSE	Ssu72:FBgn0031054	243
833	chrX	19759763	19760872	397	17.78	600.51	GENE_OVERLAP	FBgn0052529	0	TSS_CLOSE	Nup205:FBgn0031078	13279
834	chr3L	4408069	4409943	1156	13.25	600.01	GENE_OVERLAP	FBgn0035542	0	TSS_CLOSE	DOR:FBgn0035542	776
835	chr3R	1937768	1939893	1887	8.54	599.69	GENE_OVERLAP	FBgn0046875	0	TSS_OVERLAP	Obp83g:FBgn0046875	0
836	chr3L	10697390	10698578	674	21.65	599.33	GENE_CLOSE	FBgn0036101	7413	TSS_CLOSE	NijA:FBgn0036101	7409
837	chrX	1357792	1358626	486	20.85	599	GENE_OVERLAP	FBgn0027791,FBgn0028274	0	TSS_OVERLAP	ns3:FBgn0028274	0
838	chr3R	17324924	17325786	434	18.84	598.5	GENE_OVERLAP	FBgn0004863,FBgn0264824	0	TSS_CLOSE	CG7922:FBgn0038889	16696
839	chr2L	20964671	20965708	655	9.68	598.42	GENE_OVERLAP	FBgn0250867	0	TSS_CLOSE	CG42238:FBgn0250867	2051
840	chr2L	636708	637990	385	16.99	598.3	GENE_CLOSE	FBgn0000497	2031	TSS_CLOSE	ds:FBgn0000497	57019
841	chr3L	3431058	3431918	441	17.17	598.29	GENE_OVERLAP	FBgn0026259	0	TSS_CLOSE	sty:FBgn0014388	13092
842	chr2R	17429306	17431538	1614	9.83	598.02	GENE_OVERLAP	FBgn0003731	0	TSS_CLOSE	Egfr:FBgn0003731	18699
843	chr3R	12589459	12590234	505	19.43	597.69	GENE_OVERLAP	FBgn0084688,FBgn0020556	0	TSS_CLOSE	Ubx:FBgn0003944	29245
844	chr3L	5626116	5627880	1407	10.13	597.2	GENE_OVERLAP	FBgn0035625	0	TSS_CLOSE	Blimp-1:FBgn0035625	1825
845	chr2R	5875719	5877376	803	16.13	596.96	GENE_OVERLAP	FBgn0261014	0	TSS_OVERLAP	TER94:FBgn0261014	0
846	chrX	9249615	9250963	731	19.56	596.03	GENE_OVERLAP	FBgn0026149,FBgn0085478	0	TSS_OVERLAP	BCL7-like:FBgn0026149	0
847	chr3L	17645928	17647766	451	12.22	595.99	GENE_OVERLAP	FBgn0052177,FBgn0036745,FBgn0052179	0	TSS_OVERLAP	CG7484:FBgn0036745,Ndfip:FBgn0052177	0
848	chr3L	21381693	21383454	386	15.57	595.96	GENE_OVERLAP	FBgn0261258	0	TSS_CLOSE	21375596:21375611	6082
849	chr2R	18261598	18262982	966	22.14	595.49	GENE_OVERLAP	FBgn0034722	0	TSS_OVERLAP	Rtf1:FBgn0034722	0
850	chr3R	19773847	19775546	1207	10.73	594.23	GENE_OVERLAP	FBgn0039131	0	TSS_OVERLAP	CG12268:FBgn0039131	0
851	chr2L	11445269	11446555	567	8.45	594.02	GENE_OVERLAP	FBgn0261648	0	TSS_OVERLAP	11445609:11445619	0
852	chr2R	17860341	17861113	279	19.24	593.33	GENE_OVERLAP	FBgn0034674	0	TSS_OVERLAP	CG9304:FBgn0034674	0
853	chr2L	2855108	2857518	2034	11.44	593.02	GENE_OVERLAP	FBgn0031474,FBgn0031473,FBgn0015521	0	TSS_OVERLAP	CG3104:FBgn0031473,CG2991:FBgn0031474,CG3104:FBgn0031473,CG2991:FBgn0031474,RpS21:FBgn0015521	0
854	chrX	1376935	1378174	474	17.82	591.82	GENE_OVERLAP	FBgn0025394,FBgn0003517,FBgn0053513	0	TSS_OVERLAP	sta:FBgn0003517,sta:FBgn0003517	0
855	chr3R	19223783	19224772	591	15.3	591.15	GENE_CLOSE	FBgn0265382	189	TSS_CLOSE	CG4408:FBgn0039073	34076
856	chr3R	4963175	4964528	961	10.33	591.02	GENE_OVERLAP	FBgn0003165	0	TSS_CLOSE	pum:FBgn0003165	65300
857	chr3R	3930659	3932637	1325	11.83	590.11	GENE_OVERLAP	FBgn0243512,FBgn0037548	0	TSS_OVERLAP	puc:FBgn0243512	0
858	chr2L	20954943	20955794	349	16.14	589.87	GENE_CLOSE	FBgn0250867	9726	TSS_CLOSE	CG42238:FBgn0250867	11965
859	chr2R	6489128	6490772	336	10.08	589.7	GENE_OVERLAP	FBgn0263102	0	TSS_CLOSE	CG11883:FBgn0033538	14391
860	chr3R	9472418	9474432	1585	7.39	588.9	GENE_OVERLAP	FBgn0015778	0	TSS_OVERLAP	rin:FBgn0015778	0
861	chrX	15801443	15802637	852	17.53	588.58	GENE_OVERLAP	FBgn0010315	0	TSS_CLOSE	CycD:FBgn0010315	578
862	chr2R	12575561	12577504	1045	10.95	588.42	GENE_OVERLAP	FBgn0050463	0	TSS_CLOSE	CG5210:FBgn0013763	1694
863	chr2R	14785238	14786480	608	16.19	588.19	GENE_OVERLAP	FBgn0034408	0	TSS_CLOSE	sano:FBgn0034408	17599
864	chr3L	8442221	8444264	739	10.64	587.93	GENE_OVERLAP	FBgn0010825,FBgn0035896	0	TSS_OVERLAP	CG6983:FBgn0035896,Gug:FBgn0010825	0
865	chr3R	21420608	21423033	891	14.66	587.3	GENE_OVERLAP	FBgn0261287,FBgn0011666	0	TSS_CLOSE	msi:FBgn0011666	398
866	chr2L	18830304	18831887	886	13.72	586.53	GENE_OVERLAP	FBgn0015808,FBgn0032715	0	TSS_OVERLAP	CG17597:FBgn0032715,CG17597:FBgn0032715,ScpX:FBgn0015808	0
867	chr3R	22779353	22781446	1209	12.71	586.33	GENE_OVERLAP	FBgn0039464	0	TSS_CLOSE	CG6330:FBgn0039464	372
868	chr3L	16626164	16627703	326	13.51	585.89	GENE_OVERLAP	FBgn0000017	0	TSS_CLOSE	Abl:FBgn0000017	13219
869	chrX	20905535	20907299	920	14.79	585.37	GENE_OVERLAP	FBgn0031145	0	TSS_OVERLAP	Ntf-2:FBgn0031145	0
870	chr3R	1449349	1450474	792	12.47	585.23	GENE_OVERLAP	FBgn0037350,FBgn0044823,FBgn0037351	0	TSS_OVERLAP	CG2911:FBgn0037350,RpL13A:FBgn0037351,CG2911:FBgn0037350	0
871	chr3R	10223835	10225517	962	14.03	584.78	GENE_OVERLAP	FBgn0086901	0	TSS_CLOSE	10231046:10231220	5529
872	chr3R	9712885	9713494	264	18.17	584.17	GENE_CLOSE	FBgn0008646	12247	TSS_CLOSE	ems:FBgn0000576	14043
873	chr3R	26097769	26099319	803	8.59	583.27	GENE_CLOSE	FBgn0010113	4335	TSS_CLOSE	hdc:FBgn0010113	4330
874	chr3R	1110491	1112280	405	15.28	582.53	GENE_OVERLAP	FBgn0013576	0	TSS_CLOSE	mtd:FBgn0013576	580
875	chr3R	21713854	21714779	344	16.43	582.36	GENE_OVERLAP	FBgn0039381,FBgn0028717	0	TSS_OVERLAP	Lnk:FBgn0028717	0
876	chr2R	6453058	6454909	985	8.88	582.26	GENE_OVERLAP	FBgn0263102	0	TSS_CLOSE	psq:FBgn0263102	1477
877	chr3R	18000746	18002422	639	10.36	581.28	GENE_OVERLAP	FBgn0051163	0	TSS_CLOSE	SKIP:FBgn0051163	32795
878	chr3L	15129299	15130788	743	7.38	580.72	GENE_OVERLAP	FBgn0036483	0	TSS_OVERLAP	CG12316:FBgn0036483,CG12316:FBgn0036483	0
879	chr2R	13570116	13571653	921	11.31	580.7	GENE_OVERLAP	FBgn0016059,FBgn0034261	0	TSS_OVERLAP	Sema-1b:FBgn0016059,HPS4:FBgn0034261,Sema-1b:FBgn0016059	0
880	chr3R	22359720	22361237	1281	11.49	580.39	GENE_OVERLAP	FBgn0039431	0	TSS_CLOSE	22362046:22362097	809
881	chrX	18757229	18759008	645	14.51	579.51	GENE_OVERLAP	FBgn0030970,FBgn0085430	0	TSS_OVERLAP	CG7326:FBgn0030970	0
882	chr3R	15672626	15673862	405	9.32	579.28	GENE_OVERLAP	FBgn0038735	0	TSS_OVERLAP	CG4662:FBgn0038735	0
883	chr3L	7000200	7001662	743	20.11	579.03	GENE_OVERLAP	FBgn0260660	0	TSS_CLOSE	mp:FBgn0260660	5533
884	chr3R	5455304	5457295	1390	12	578.26	GENE_OVERLAP	FBgn0005585	0	TSS_OVERLAP	Crc:FBgn0005585	0
885	chr3L	18841358	18841991	317	30.46	578.26	GENE_CLOSE	FBgn0036816	1991	TSS_CLOSE	Indy:FBgn0036816	1988
886	chrX	2856515	2858543	1417	14.79	578.22	GENE_OVERLAP	FBgn0003285,FBgn0028369	0	TSS_CLOSE	rst:FBgn0003285	8886
887	chr2R	10194157	10196030	1566	8.52	577.95	GENE_OVERLAP	FBgn0085408	0	TSS_OVERLAP	10195642:10195657	0
888	chr3R	26885062	26887550	2196	12.97	577.94	GENE_OVERLAP	FBgn0002413	0	TSS_OVERLAP	dco:FBgn0002413,dco:FBgn0002413,dco:FBgn0002413	0
889	chr3R	16447300	16448701	347	14.26	576.55	GENE_OVERLAP	FBgn0001169	0	TSS_OVERLAP	H:FBgn0001169	0
890	chr3R	15044886	15046319	359	17.33	576.22	GENE_OVERLAP	FBgn0262468	0	TSS_CLOSE	vib:FBgn0262468	5413
891	chr2R	5464727	5467428	820	8.46	575.83	GENE_OVERLAP	FBgn0033426,FBgn0085436	0	TSS_OVERLAP	CG1814:FBgn0033426,5465462:5465515,5465736:5465983,CG1814:FBgn0033426	0
892	chr2R	10868211	10870251	550	13.5	575.71	GENE_OVERLAP	FBgn0033988	0	TSS_OVERLAP	pcs:FBgn0033988,pcs:FBgn0033988	0
893	chr2R	18783064	18784416	646	17.96	575.22	GENE_OVERLAP	FBgn0034797,FBgn0034795,FBgn0034796	0	TSS_OVERLAP	nahoda:FBgn0034797,nahoda:FBgn0034797	0
894	chr2R	9895636	9897046	404	17.92	574.05	GENE_OVERLAP	FBgn0002643	0	TSS_CLOSE	RN-tre:FBgn0020620	17415
895	chr3L	20777974	20779650	1362	9.74	573.66	GENE_OVERLAP	FBgn0037021,FBgn0037022	0	TSS_OVERLAP	CG11399:FBgn0037021	0
896	chr3R	6442276	6443661	779	10.95	573.46	GENE_OVERLAP	FBgn0001235	0	TSS_CLOSE	hth:FBgn0001235	2198
897	chr3R	6414159	6414994	380	18.62	573.12	GENE_OVERLAP	FBgn0001235	0	TSS_CLOSE	hth:FBgn0001235	10960
898	chr3L	19786251	19787182	450	14.5	571.16	GENE_OVERLAP	FBgn0261688,FBgn0261283,FBgn0261360	0	TSS_OVERLAP	HLH106:FBgn0261283,Gyc76C:FBgn0261688	0
899	chrX	4318866	4319696	486	16.34	570.75	GENE_OVERLAP	FBgn0000179,FBgn0052773	0	TSS_CLOSE	bi:FBgn0000179	1468
900	chr3R	777236	778778	1204	12.13	570.41	GENE_OVERLAP	FBgn0004436	0	TSS_OVERLAP	UbcD6:FBgn0004436	0
901	chr2R	13281777	13282669	331	11.29	569.75	GENE_OVERLAP	FBgn0010620	0	TSS_OVERLAP	Sip1:FBgn0010620	0
902	chr2L	21344131	21345263	450	14.13	569.69	GENE_OVERLAP	FBgn0032943	0	TSS_OVERLAP	Tsp39D:FBgn0032943	0
903	chr3L	4493182	4495390	345	9.44	567.97	GENE_CLOSE	FBgn0035554	1493	TSS_CLOSE	NT1:FBgn0261526	10429
904	chr3R	22361698	22363310	342	7.57	567.65	GENE_OVERLAP	FBgn0263289	0	TSS_OVERLAP	22362046:22362097	0
905	chr2L	18589953	18591306	924	20.28	567.57	GENE_OVERLAP	FBgn0032688	0	TSS_OVERLAP	CG15160:FBgn0032688	0
906	chr3R	25976874	25978310	676	14.8	567.41	GENE_OVERLAP	FBgn0039748	0	TSS_OVERLAP	CG15529:FBgn0039748	0
907	chr3L	13221288	13222181	405	12.72	567.36	GENE_OVERLAP	FBgn0023095	0	TSS_OVERLAP	caps:FBgn0023095	0
908	chr2R	9877683	9879054	554	12.89	566.8	GENE_OVERLAP	FBgn0002643,FBgn0020620	0	TSS_OVERLAP	RN-tre:FBgn0020620	0
909	chr2R	2449811	2451113	810	12.01	566.18	GENE_OVERLAP	FBgn0086655	0	TSS_CLOSE	2497987:2497997	46874
910	chr3L	16044719	16046331	332	12.65	565.83	GENE_OVERLAP	FBgn0005536	0	TSS_OVERLAP	Mbs:FBgn0005536,Mbs:FBgn0005536	0
911	chr3L	16105191	16107581	308	6.82	564.31	GENE_OVERLAP	FBgn0263603,FBgn0010280	0	TSS_OVERLAP	Zn72D:FBgn0263603,Taf4:FBgn0010280,Zn72D:FBgn0263603,Taf4:FBgn0010280	0
912	chr2L	14272131	14272993	376	21.59	564.2	GENE_OVERLAP	FBgn0261563	0	TSS_CLOSE	CG32971:FBgn0052971	1828
913	chr3L	21209455	21210450	526	19.53	563.81	GENE_OVERLAP	FBgn0037061,FBgn0028427	0	TSS_OVERLAP	Ilk:FBgn0028427,CG12975:FBgn0037061	0
914	chr2R	7779267	7781700	1579	8.83	563.71	GENE_OVERLAP	FBgn0015543,FBgn0000556	0	TSS_OVERLAP	Ef1alpha48D:FBgn0000556,Ef1alpha48D:FBgn0000556	0
915	chr2L	223839	225528	570	10.95	563.54	GENE_OVERLAP	FBgn0265153,FBgn0086902	0	TSS_CLOSE	kis:FBgn0086902	1872
916	chr2L	16485272	16487236	901	7.68	562.89	GENE_OVERLAP	FBgn0005677	0	TSS_OVERLAP	dac:FBgn0005677	0
917	chr3L	11317257	11318297	385	12.37	561.46	GENE_CLOSE	FBgn0036154	2438	TSS_CLOSE	CG6175:FBgn0036152	29364
918	chr2R	9914344	9915244	585	14.22	560.81	GENE_OVERLAP	FBgn0002643	0	TSS_CLOSE	RN-tre:FBgn0020620	36123
919	chrX	1977205	1978418	782	15.13	560.49	GENE_OVERLAP	FBgn0040395	0	TSS_CLOSE	Unc-76:FBgn0040395	2316
920	chr2L	4971088	4972209	410	16.93	560.11	GENE_OVERLAP	FBgn0010607,FBgn0031659	0	TSS_OVERLAP	CG14043:FBgn0031659,l(2)05714:FBgn0010607	0
921	chr2L	21148698	21149549	467	22.25	559.46	GENE_CLOSE	FBgn0086251	152	TSS_CLOSE	del:FBgn0086251	249
922	chr3R	9508584	9511351	343	8.35	559.19	GENE_OVERLAP	FBgn0024555,FBgn0038168	0	TSS_OVERLAP	flfl:FBgn0024555,omd:FBgn0038168	0
923	chr3L	17583311	17584558	798	9.98	559.15	GENE_OVERLAP	FBgn0000567	0	TSS_CLOSE	Eip74EF:FBgn0000567	13580
924	chr3R	21860136	21861294	354	12.89	558.3	GENE_CLOSE	FBgn0002632	367	TSS_CLOSE	E(spl)m5-HLH:FBgn0002631	4574
925	chr2L	11386030	11386934	418	20.34	555.82	GENE_CLOSE	FBgn0263764	3907	TSS_CLOSE	salr:FBgn0000287	19605
926	chr3R	4130709	4131663	355	17.94	555.37	GENE_OVERLAP	FBgn0265101	0	TSS_OVERLAP	Sgt1:FBgn0265101	0
927	chr2R	5707184	5707995	381	15.96	555.33	GENE_OVERLAP	FBgn0033446	0	TSS_OVERLAP	CG1648:FBgn0033446	0
928	chr2R	3803703	3805348	1337	7.61	554.49	GENE_OVERLAP	FBgn0015509,FBgn0033232	0	TSS_OVERLAP	CG12159:FBgn0033232,lin19:FBgn0015509,lin19:FBgn0015509	0
929	chr3R	17662935	17664360	738	12.44	554.29	GENE_CLOSE	FBgn0041229	3200	TSS_CLOSE	17648360:17648397	14538
930	chr3L	14960286	14961441	351	9.64	553.78	GENE_CLOSE	FBgn0026320	1003	TSS_CLOSE	Tom:FBgn0026320	999
931	chr2R	4626635	4627459	502	20.18	553.43	GENE_OVERLAP	FBgn0027585	0	TSS_CLOSE	4623310:4623324	3311
932	chr2L	9704158	9706503	1790	11.82	553.31	GENE_OVERLAP	FBgn0051710,FBgn0011207	0	TSS_OVERLAP	CG31710:FBgn0051710	0
933	chr3L	4138578	4139653	464	19.22	553.3	GENE_OVERLAP	FBgn0003206,FBgn0004574	0	TSS_OVERLAP	Rop:FBgn0004574,Ras64B:FBgn0003206	0
934	chr3R	16065189	16066407	369	18.35	552.64	GENE_OVERLAP	FBgn0083975	0	TSS_CLOSE	cic:FBgn0262582	48116
935	chrX	11686251	11687249	326	13.07	551.93	GENE_OVERLAP	FBgn0030334,FBgn0000259	0	TSS_OVERLAP	CkIIbeta:FBgn0000259,CkIIbeta:FBgn0000259	0
936	chr3R	5451709	5452550	391	18.01	551.4	GENE_OVERLAP	FBgn0037721	0	TSS_OVERLAP	CG9427:FBgn0037721	0
937	chrX	17463772	17464619	444	17.95	551.4	GENE_CLOSE	FBgn0030844	511	TSS_CLOSE	l(1)G0222:FBgn0028343	5367
938	chr3L	21375288	21376350	371	17.31	550.96	GENE_OVERLAP	FBgn0261258	0	TSS_OVERLAP	21375596:21375611	0
939	chrX	4305079	4306039	574	12.75	550.43	GENE_OVERLAP	FBgn0052773	0	TSS_CLOSE	bi:FBgn0000179	848
940	chr3L	10750806	10751984	752	11.81	550.23	GENE_CLOSE	FBgn0262890	13041	TSS_CLOSE	CG12523:FBgn0036102	42301
941	chrX	1974196	1975027	349	19.29	549.07	GENE_OVERLAP	FBgn0040395,FBgn0040394	0	TSS_OVERLAP	Unc-76:FBgn0040395,CG16903:FBgn0040394	0
942	chr3L	21800926	21802293	1011	13.57	549.01	GENE_OVERLAP	FBgn0000560	0	TSS_CLOSE	eg:FBgn0000560	61
943	chr2L	22024171	22025006	464	18.62	547.82	GENE_OVERLAP	FBgn0028979	0	TSS_CLOSE	CG3651:FBgn0032974	96825
944	chrX	6757622	6758927	382	19.85	547.52	GENE_CLOSE	FBgn0263993	3614	TSS_CLOSE	6762520:6762758	3593
945	chr2R	7669130	7669728	323	24.7	546.9	GENE_OVERLAP	FBgn0033652	0	TSS_CLOSE	ths:FBgn0033652	8123
946	chr3L	8851799	8853639	932	16.8	546.89	GENE_OVERLAP	FBgn0263930	0	TSS_CLOSE	CG32026:FBgn0052026	22135
947	chr3L	19699614	19701503	545	8.14	546.6	GENE_OVERLAP	FBgn0260653	0	TSS_OVERLAP	19700960:19701119,19700543:19700827	0
948	chr3R	3792356	3793236	469	16.43	546.2	GENE_OVERLAP	FBgn0000504	0	TSS_CLOSE	dsx:FBgn0000504	3813
949	chr3L	18894144	18895230	580	11.91	546.15	GENE_OVERLAP	FBgn0036827,FBgn0036826	0	TSS_OVERLAP	CG3893:FBgn0036826	0
950	chr3R	11031794	11033110	386	15.43	546.04	GENE_OVERLAP	FBgn0028984,FBgn0038299	0	TSS_OVERLAP	11032149:11032174	0
951	chr2R	11195820	11197048	750	12.35	545.61	GENE_OVERLAP	FBgn0265194	0	TSS_CLOSE	CG8152:FBgn0034008	1537
952	chr3R	17268811	17269662	495	13.87	545.18	GENE_OVERLAP	FBgn0011278	0	TSS_CLOSE	17272060:17272073	2398
953	chr2L	6919734	6922805	1505	6.7	544.59	GENE_OVERLAP	FBgn0028554,FBgn0004838	0	TSS_OVERLAP	Hrb27C:FBgn0004838,x16:FBgn0028554,Hrb27C:FBgn0004838,Hrb27C:FBgn0004838,Hrb27C:FBgn0004838,Hrb27C:FBgn0004838	0
954	chr3R	26620183	26621196	505	10.52	544.51	GENE_OVERLAP	FBgn0011739	0	TSS_CLOSE	26632337:26632348	11141
955	chr3L	21007259	21008151	422	15.39	543.26	GENE_OVERLAP	FBgn0003415	0	TSS_CLOSE	skd:FBgn0003415	11873
956	chr3L	1558095	1559281	635	11.16	543.24	GENE_OVERLAP	FBgn0035233,FBgn0035232	0	TSS_OVERLAP	CG12099:FBgn0035232,CG12099:FBgn0035232,Pex10:FBgn0035233	0
957	chrX	4833751	4834880	430	16.2	543.21	GENE_OVERLAP	FBgn0004368	0	TSS_OVERLAP	Ptp4E:FBgn0004368	0
958	chr3R	20411616	20412830	707	13.97	543.16	GENE_OVERLAP	FBgn0263490	0	TSS_CLOSE	CG13625:FBgn0039210	715
959	chr2L	12545154	12547037	1545	17.16	542.8	GENE_OVERLAP	FBgn0259176	0	TSS_OVERLAP	bun:FBgn0259176	0
960	chrX	4215980	4216939	622	15.99	542.17	GENE_OVERLAP	FBgn0262738,FBgn0040907	0	TSS_OVERLAP	mRpL33:FBgn0040907,norpA:FBgn0262738	0
961	chr2R	13149048	13150896	337	8.99	541.98	GENE_OVERLAP	FBgn0265487	0	TSS_CLOSE	mbl:FBgn0265487	2123
962	chr3L	1433393	1434451	344	8.73	541.56	GENE_OVERLAP	FBgn0003138,FBgn0043865	0	TSS_CLOSE	CG9173:FBgn0035218	9974
963	chr3L	16151345	16152186	410	21.31	541.53	GENE_OVERLAP	FBgn0036576	0	TSS_CLOSE	CG16838:FBgn0036574	26138
964	chr3R	10111630	10112958	1046	9.09	540.4	GENE_OVERLAP	FBgn0003862	0	TSS_OVERLAP	trx:FBgn0003862	0
965	chr2R	16503308	16504381	549	18.65	540.21	GENE_OVERLAP	FBgn0050147	0	TSS_OVERLAP	Hil:FBgn0050147	0
966	chr2R	16439107	16439968	543	20.47	539.22	GENE_OVERLAP	FBgn0034519,FBgn0034518	0	TSS_OVERLAP	CG13430:FBgn0034518	0
967	chr2R	16943950	16945724	799	7.15	539.19	GENE_OVERLAP	FBgn0003391,FBgn0034577	0	TSS_OVERLAP	cpa:FBgn0034577,shg:FBgn0003391	0
968	chr2R	13513735	13516412	832	7.78	537.31	GENE_OVERLAP	FBgn0004400,FBgn0034253	0	TSS_CLOSE	CG10936:FBgn0034253	4464
969	chr3L	5603511	5604294	365	16.73	537.28	GENE_CLOSE	FBgn0035624	2111	TSS_CLOSE	Eaf6:FBgn0035624	2086
970	chr3R	27077676	27078926	739	16.9	535.64	GENE_OVERLAP	FBgn0039835,FBgn0051005	0	TSS_OVERLAP	qless:FBgn0051005,mRpL32:FBgn0039835,qless:FBgn0051005	0
971	chrX	8035332	8036628	350	10.71	535.53	GENE_OVERLAP	FBgn0030006,FBgn0025800	0	TSS_OVERLAP	Smox:FBgn0025800,Smox:FBgn0025800	0
972	chr3L	17563002	17563860	411	12.24	535.34	GENE_OVERLAP	FBgn0000567	0	TSS_CLOSE	Eip74EF:FBgn0000567	5552
973	chr2R	8340307	8342073	297	9.13	534.66	GENE_OVERLAP	FBgn0010238,FBgn0033739	0	TSS_OVERLAP	Lac:FBgn0010238	0
974	chr2L	20796442	20797367	554	11.65	534.34	GENE_OVERLAP	FBgn0250785	0	TSS_OVERLAP	vari:FBgn0250785	0
975	chr2L	10230347	10232786	1374	8.76	533.61	GENE_OVERLAP	FBgn0032198,FBgn0032197	0	TSS_OVERLAP	CG5694:FBgn0032197,eEF1delta:FBgn0032198	0
976	chr2L	8511541	8512345	430	16.01	533.04	GENE_OVERLAP	FBgn0032051,FBgn0032050	0	TSS_OVERLAP	CG13096:FBgn0032050	0
977	chr3R	16087243	16088056	365	18.26	532.62	GENE_OVERLAP	FBgn0262582	0	TSS_CLOSE	cic:FBgn0262582	26467
978	chr2R	18457014	18458752	745	8.82	532.39	GENE_OVERLAP	FBgn0260866	0	TSS_CLOSE	px:FBgn0003175	7439
979	chr3R	20096122	20097386	815	12.81	532.09	GENE_OVERLAP	FBgn0011225	0	TSS_OVERLAP	jar:FBgn0011225,jar:FBgn0011225	0
980	chr2L	2750968	2753566	1431	7.55	531.79	GENE_OVERLAP	FBgn0250906,FBgn0031453	0	TSS_OVERLAP	CG9894:FBgn0031453,CG9894:FBgn0031453	0
981	chr2L	18319698	18321314	430	12.6	531.59	GENE_OVERLAP	FBgn0000636	0	TSS_OVERLAP	Fas3:FBgn0000636	0
982	chrX	17416330	17417088	422	19.43	530.59	GENE_OVERLAP	FBgn0263706	0	TSS_CLOSE	l(1)G0222:FBgn0028343	52898
983	chr3L	467989	469119	379	14.79	530.13	GENE_OVERLAP	FBgn0001316	0	TSS_CLOSE	klar:FBgn0001316	19853
984	chr2R	18045689	18046658	537	13.69	529.38	GENE_OVERLAP	FBgn0000008	0	TSS_CLOSE	a:FBgn0000008	6483
985	chr3L	8644997	8645592	195	20.77	529.23	GENE_CLOSE	FBgn0035922	886	TSS_CLOSE	Pex7:FBgn0035922	4743
986	chr3L	639248	641295	1338	8.71	528.84	GENE_OVERLAP	FBgn0263039	0	TSS_OVERLAP	639712:639726	0
987	chr2L	19360675	19364141	3145	11.46	528.72	GENE_OVERLAP	FBgn0024245	0	TSS_OVERLAP	dnt:FBgn0024245,dnt:FBgn0024245,dnt:FBgn0024245	0
988	chr2R	4061264	4062741	294	10.38	528.1	GENE_OVERLAP	FBgn0053087	0	TSS_CLOSE	Mlh1:FBgn0011659	3440
989	chr3R	21929812	21931775	660	10.25	527.9	GENE_CLOSE	FBgn0051324	815	TSS_CLOSE	CG31324:FBgn0051324	813
990	chr2R	1303598	1304658	840	12.15	527.69	GENE_OVERLAP	FBgn0259247	0	TSS_CLOSE	laccase2:FBgn0259247	2127
991	chr3L	3536594	3537637	477	14.41	527.3	GENE_OVERLAP	FBgn0005640	0	TSS_CLOSE	Eip63E:FBgn0005640	5936
992	chr3R	21867125	21868846	317	10.5	525.96	GENE_OVERLAP	FBgn0001139	0	TSS_OVERLAP	gro:FBgn0001139,gro:FBgn0001139,gro:FBgn0001139	0
993	chr3L	9539797	9543764	1334	7.08	525.79	GENE_OVERLAP	FBgn0261555	0	TSS_OVERLAP	CG42673:FBgn0261555	0
994	chr2R	14192201	14192894	259	17.77	525.51	GENE_OVERLAP	FBgn0010575	0	TSS_CLOSE	CG14502:FBgn0034321	10841
995	chr2R	16490636	16492044	910	9.86	525.45	GENE_OVERLAP	FBgn0015907	0	TSS_CLOSE	bl:FBgn0015907	23
996	chr2R	7670751	7671546	387	19.39	525.06	GENE_OVERLAP	FBgn0033652	0	TSS_CLOSE	ths:FBgn0033652	6305
997	chr3R	23379145	23380533	345	12.08	524.74	GENE_OVERLAP	FBgn0004387	0	TSS_CLOSE	Klp98A:FBgn0004387	4066
998	chr2L	8277246	8278583	423	17.67	524.38	GENE_OVERLAP	FBgn0003502	0	TSS_OVERLAP	Btk29A:FBgn0003502,Btk29A:FBgn0003502	0
999	chr2R	17439895	17441814	1219	12.15	524.1	GENE_OVERLAP	FBgn0003731	0	TSS_CLOSE	CG10440:FBgn0034636	17135
1000	chr2L	9887624	9888437	354	17.33	523.52	GENE_OVERLAP	FBgn0029174	0	TSS_OVERLAP	FKBP59:FBgn0029174	0
1001	chr2R	18009602	18010685	467	14.76	522.11	GENE_OVERLAP	FBgn0243516,FBgn0002715	0	TSS_OVERLAP	18010013:18010096,mei-S332:FBgn0002715,18009774:18009784	0
1002	chr3L	8434522	8435793	520	12.02	521.82	GENE_OVERLAP	FBgn0263352	0	TSS_OVERLAP	Unr:FBgn0263352	0
1003	chr3R	21008828	21011070	378	5.91	521.68	GENE_OVERLAP	FBgn0039286,FBgn0083946	0	TSS_OVERLAP	dan:FBgn0039286	0
1004	chr3R	21002644	21004595	916	9.96	521.32	GENE_OVERLAP	FBgn0083946	0	TSS_CLOSE	dan:FBgn0039286	6081
1005	chr3L	22815433	22818480	317	7.55	521.03	GENE_OVERLAP	FBgn0027339	0	TSS_CLOSE	CG33170:FBgn0053170	39457
1006	chr2L	13535447	13537058	1229	13.41	520.37	GENE_OVERLAP	FBgn0028943,FBgn0023407	0	TSS_CLOSE	B4:FBgn0023407	535
1007	chr3R	1213667	1214663	577	12.02	518.51	GENE_OVERLAP	FBgn0011965,FBgn0001311	0	TSS_CLOSE	kkv:FBgn0001311	1978
1008	chr2R	12481648	12482612	715	8.76	517.97	GENE_OVERLAP	FBgn0034142,FBgn0034143	0	TSS_OVERLAP	CG8306:FBgn0034142	0
1009	chrX	17616762	17617497	400	16.6	517.91	GENE_OVERLAP	FBgn0261570	0	TSS_CLOSE	CG42684:FBgn0261570	11807
1010	chr2R	6560345	6561370	537	12.29	517.49	GENE_OVERLAP	FBgn0024836	0	TSS_CLOSE	Elp2:FBgn0033540	27019
1011	chr2R	20828832	20831075	1115	6	517.01	GENE_OVERLAP	FBgn0035084,FBgn0035083	0	TSS_OVERLAP	Tina-1:FBgn0035083,Tina-1:FBgn0035083,Tina-1:FBgn0035083	0
1012	chr3R	26631272	26633054	1075	12	516.96	GENE_OVERLAP	FBgn0039802,FBgn0011739	0	TSS_OVERLAP	dj-1beta:FBgn0039802,26632337:26632348	0
1013	chrX	7590513	7591804	1036	18.83	516.91	GENE_OVERLAP	FBgn0029504	0	TSS_OVERLAP	CHES-1-like:FBgn0029504	0
1014	chr3R	2892538	2893519	513	13.03	516.57	GENE_OVERLAP	FBgn0037466,FBgn0037465	0	TSS_OVERLAP	CG1105:FBgn0037465,CG1965:FBgn0037466	0
1015	chr3L	10219818	10220834	719	18.22	516.56	GENE_CLOSE	FBgn0052056	1478	TSS_CLOSE	scramb1:FBgn0052056	3406
1016	chr3L	12049165	12049926	341	15.88	514.78	GENE_OVERLAP	FBgn0041096	0	TSS_OVERLAP	rols:FBgn0041096	0
1017	chr2R	12906459	12908205	991	10.66	514.46	GENE_OVERLAP	FBgn0263864,FBgn0034181	0	TSS_OVERLAP	12907505:12907575,CG8963:FBgn0034181,CG8963:FBgn0034181	0
1018	chr2R	15556229	15558449	457	8.3	514.37	GENE_OVERLAP	FBgn0028372,FBgn0015949	0	TSS_OVERLAP	hrg:FBgn0015949,hrg:FBgn0015949,isopeptidase-T-3:FBgn0028372,hrg:FBgn0015949	0
1019	chr2R	4043056	4044386	1115	8.01	514.28	GENE_OVERLAP	FBgn0263593,FBgn0010504	0	TSS_OVERLAP	kermit:FBgn0010504	0
1020	chr3R	24920935	24922848	1529	8.22	513.91	GENE_OVERLAP	FBgn0039633	0	TSS_CLOSE	alpha-Man-Ib:FBgn0039634	15382
1021	chr2L	18556439	18557297	442	11.95	513.72	GENE_OVERLAP	FBgn0085370	0	TSS_CLOSE	Pde11:FBgn0085370	14224
1022	chr3L	17661643	17663095	731	14.92	512.8	GENE_OVERLAP	FBgn0036746,FBgn0065088	0	TSS_CLOSE	17661266:17661284	359
1023	chr2L	1972470	1973497	323	14.36	512.29	GENE_CLOSE	FBgn0031376	460	TSS_CLOSE	Der-1:FBgn0031376	597
1024	chr3R	5166814	5168441	854	10.09	512.1	GENE_OVERLAP	FBgn0265275	0	TSS_OVERLAP	CG43674:FBgn0265275,5166894:5166904	0
1025	chr2L	16284115	16285367	419	10.49	512.01	GENE_OVERLAP	FBgn0001994	0	TSS_CLOSE	crp:FBgn0001994	2341
1026	chr2R	4214289	4215385	568	10.08	511.33	GENE_OVERLAP	FBgn0261588	0	TSS_CLOSE	4254180:4254198	38795
1027	chr2R	14225028	14226866	718	9.39	511.27	GENE_OVERLAP	FBgn0010575	0	TSS_CLOSE	CG14502:FBgn0034321	43668
1028	chr3L	10753598	10754741	640	11.21	510.65	GENE_CLOSE	FBgn0262890	10284	TSS_CLOSE	CG12523:FBgn0036102	39544
1029	chrX	21928583	21929755	751	17.82	510.61	GENE_OVERLAP	FBgn0031195	0	TSS_CLOSE	CG17600:FBgn0031195	1407
1030	chr2R	5333072	5334149	268	10.95	510.58	GENE_OVERLAP	FBgn0259234	0	TSS_OVERLAP	5333535:5333619	0
1031	chr3R	10960722	10962070	137	11.1	510.12	GENE_OVERLAP	FBgn0038290	0	TSS_CLOSE	CG6912:FBgn0038290	443
1032	chr3R	224973	226538	791	10.07	509.64	GENE_OVERLAP	FBgn0086605,FBgn0037244	0	TSS_OVERLAP	CG14647:FBgn0037244,225679:225756	0
1033	chr3L	11315918	11317224	888	17.37	509.35	GENE_CLOSE	FBgn0036154	1099	TSS_CLOSE	CG6175:FBgn0036152	28025
1034	chr2R	5734701	5735980	686	10.44	509.33	GENE_OVERLAP	FBgn0023175,FBgn0033454	0	TSS_OVERLAP	Prosalpha7:FBgn0023175,CG1671:FBgn0033454	0
1035	chr2R	7912130	7913114	609	15.58	509.17	GENE_OVERLAP	FBgn0033674	0	TSS_OVERLAP	CG8964:FBgn0033674	0
1036	chr3R	26116014	26117301	332	14.58	508.99	GENE_OVERLAP	FBgn0010113	0	TSS_CLOSE	hdc:FBgn0010113	11867
1037	chr2R	7906810	7907623	525	12.21	508.43	GENE_OVERLAP	FBgn0004839	0	TSS_OVERLAP	7907346:7907356	0
1038	chr3L	12642104	12644048	821	10.95	508.37	GENE_OVERLAP	FBgn0263379	0	TSS_CLOSE	CG32111:FBgn0052111	21025
1039	chr2L	13059759	13060889	707	10.33	507.95	GENE_OVERLAP	FBgn0262160	0	TSS_OVERLAP	13060134:13060145	0
1040	chr3R	23525065	23526570	1017	13.58	507.84	GENE_OVERLAP	FBgn0045862,FBgn0086346	0	TSS_OVERLAP	btz:FBgn0045862,ALiX:FBgn0086346	0
1041	chr3L	15258956	15259876	412	13.14	506.96	GENE_CLOSE	FBgn0029114	23024	TSS_CLOSE	Tollo:FBgn0029114	30067
1042	chr3L	12464286	12465329	568	12.68	506.83	GENE_OVERLAP	FBgn0036286	0	TSS_OVERLAP	CG10616:FBgn0036286	0
1043	chr3R	14584180	14585194	651	12.89	506.58	GENE_OVERLAP	FBgn0038651,FBgn0038652	0	TSS_OVERLAP	CG14299:FBgn0038651	0
1044	chr3R	3855057	3856631	749	8.88	506.26	GENE_OVERLAP	FBgn0037541,FBgn0001255,FBgn0037543	0	TSS_OVERLAP	3856031:3856251,CG10903:FBgn0037543,CG2747:FBgn0037541,CG2747:FBgn0037541	0
1045	chr3L	18265325	18266285	435	14.8	506.18	GENE_CLOSE	FBgn0036784	18940	TSS_CLOSE	grim:FBgn0015946	30976
1046	chr2R	6451579	6452868	157	11.08	505.48	GENE_OVERLAP	FBgn0263102	0	TSS_CLOSE	psq:FBgn0263102	3518
1047	chr3R	19930137	19932284	1467	9.04	505.44	GENE_OVERLAP	FBgn0013343,FBgn0053100	0	TSS_OVERLAP	4EHP:FBgn0053100,4EHP:FBgn0053100	0
1048	chr3L	14617386	14618584	873	10.95	504.86	GENE_OVERLAP	FBgn0036433	0	TSS_CLOSE	CG9628:FBgn0036433	1336
1049	chr3L	21195141	21196681	1264	8.96	504.79	GENE_OVERLAP	FBgn0053056,FBgn0053054,FBgn0037057	0	TSS_OVERLAP	CG10512:FBgn0037057,CG33054:FBgn0053054	0
1050	chr2L	15910787	15912167	902	11.68	503.75	GENE_OVERLAP	FBgn0028645	0	TSS_CLOSE	CG31823:FBgn0051823	10256
1051	chrX	5793074	5795153	268	7.93	503.69	GENE_OVERLAP	FBgn0000042	0	TSS_OVERLAP	Act5C:FBgn0000042	0
1052	chrX	13931581	13932661	282	12.52	503.37	GENE_CLOSE	FBgn0053247	8144	TSS_CLOSE	ben:FBgn0000173	40614
1053	chr3R	19158681	19160567	1119	7.53	503.06	GENE_OVERLAP	FBgn0003118	0	TSS_CLOSE	pnt:FBgn0003118	10979
1054	chr3L	11313029	11314224	514	18.18	502.92	GENE_OVERLAP	FBgn0036154	0	TSS_CLOSE	CG6175:FBgn0036152	25136
1055	chr3L	19687045	19688833	403	9.35	502.78	GENE_OVERLAP	FBgn0261341	0	TSS_OVERLAP	19688093:19688378	0
1056	chr3R	4006910	4007974	436	9.81	501.87	GENE_OVERLAP	FBgn0001138	0	TSS_OVERLAP	grn:FBgn0001138	0
1057	chr3L	8668034	8669688	786	8.96	501.77	GENE_OVERLAP	FBgn0001168	0	TSS_OVERLAP	h:FBgn0001168,h:FBgn0001168	0
1058	chrX	15441453	15442391	298	16.59	501.35	GENE_OVERLAP	FBgn0265454,FBgn0265453,FBgn0022710	0	TSS_CLOSE	CG7860:FBgn0030653	20661
1059	chr2R	10814828	10816236	1087	11.67	501.23	GENE_OVERLAP	FBgn0027596	0	TSS_CLOSE	CG10253:FBgn0033983	4317
1060	chrX	17978671	17980077	560	9.13	500.74	GENE_OVERLAP	FBgn0030890,FBgn0030891	0	TSS_OVERLAP	dik:FBgn0030891,CG7536:FBgn0030890	0
1061	chr2R	10368072	10369332	716	13.14	500.41	GENE_OVERLAP	FBgn0001332	0	TSS_OVERLAP	L:FBgn0001332	0
1062	chr2R	8756678	8758388	520	10.53	499.07	GENE_OVERLAP	FBgn0000181,FBgn0033777	0	TSS_OVERLAP	bic:FBgn0000181,CG17574:FBgn0033777	0
1063	chr3R	24449030	24450176	742	17.17	499.05	GENE_OVERLAP	FBgn0039590	0	TSS_CLOSE	24460786:24460837	10610
1064	chr2L	20793030	20795039	1111	11.24	498.58	GENE_OVERLAP	FBgn0250785,FBgn0264995	0	TSS_OVERLAP	vari:FBgn0250785	0
1065	chr3R	5219095	5220596	1138	10.15	497.26	GENE_OVERLAP	FBgn0000723	0	TSS_OVERLAP	Fps85D:FBgn0000723	0
1066	chr3L	6464233	6465223	371	13.91	496.41	GENE_OVERLAP	FBgn0261801	0	TSS_CLOSE	CG8270:FBgn0035703	16550
1067	chr3R	1484124	1486716	717	8.28	495.79	GENE_OVERLAP	FBgn0264902,FBgn0037360,FBgn0046222	0	TSS_OVERLAP	CG2182:FBgn0037360,CG1109:FBgn0046222	0
1068	chr2R	15349634	15351454	346	7.79	495.3	GENE_OVERLAP	FBgn0260934	0	TSS_OVERLAP	par-1:FBgn0260934,par-1:FBgn0260934	0
1069	chrX	2903753	2905444	863	9.49	495.19	GENE_OVERLAP	FBgn0028369	0	TSS_CLOSE	rst:FBgn0003285	35870
1070	chr2L	127679	129534	1617	9.24	495.13	GENE_OVERLAP	FBgn0025683,FBgn0031228	0	TSS_OVERLAP	CG3164:FBgn0025683,CG3164:FBgn0025683	0
1071	chr2R	16963212	16964693	1091	12.6	494.85	GENE_OVERLAP	FBgn0003748	0	TSS_OVERLAP	Treh:FBgn0003748,Treh:FBgn0003748	0
1072	chr2R	4838011	4840039	606	8.54	494.83	GENE_OVERLAP	FBgn0053199,FBgn0033357,FBgn0033356,FBgn0011300	0	TSS_OVERLAP	babo:FBgn0011300,Tom7:FBgn0033357,CG33199:FBgn0053199,CG33199:FBgn0053199	0
1073	chr3L	4625311	4627525	542	7.39	494.78	GENE_OVERLAP	FBgn0262733,FBgn0015805	0	TSS_OVERLAP	Rpd3:FBgn0015805,Src64B:FBgn0262733,Rpd3:FBgn0015805,Rpd3:FBgn0015805,Src64B:FBgn0262733	0
1074	chr3R	7603452	7605210	580	8.76	494.67	GENE_OVERLAP	FBgn0265276	0	TSS_OVERLAP	7604838:7604878,l(3)neo38:FBgn0265276,l(3)neo38:FBgn0265276	0
1075	chr3R	17441619	17442890	438	14.26	494.66	GENE_OVERLAP	FBgn0013984	0	TSS_CLOSE	InR:FBgn0013984	2148
1076	chr2L	6218172	6219507	691	11.83	494.23	GENE_CLOSE	FBgn0026755	5543	TSS_CLOSE	Ugt37b1:FBgn0026755	5533
1077	chr3L	14751899	14753627	599	7.13	494.14	GENE_OVERLAP	FBgn0053260,FBgn0013263	0	TSS_CLOSE	Trl:FBgn0013263	756
1078	chrX	21244684	21246685	299	8.54	492.51	GENE_OVERLAP	FBgn0003423	0	TSS_OVERLAP	slgA:FBgn0003423,slgA:FBgn0003423,slgA:FBgn0003423,21245013:21245060	0
1079	chrX	17603359	17604454	728	19.51	491.8	GENE_OVERLAP	FBgn0261570,FBgn0030864	0	TSS_OVERLAP	CG8173:FBgn0030864,17604172:17604212	0
1080	chr3R	21865004	21866618	948	8.29	491.57	GENE_OVERLAP	FBgn0000591	0	TSS_CLOSE	gro:FBgn0001139	808
1081	chr2R	13710723	13711695	374	10.82	491.18	GENE_OVERLAP	FBgn0259211	0	TSS_CLOSE	grh:FBgn0259211	8720
1082	chr3R	6500746	6501559	322	18.64	491.05	GENE_OVERLAP	FBgn0037818	0	TSS_CLOSE	CG6465:FBgn0037818	1273
1083	chr2L	7495964	7496729	458	16.43	490.37	GENE_OVERLAP	FBgn0260486	0	TSS_CLOSE	7497357:7497370	628
1084	chr2R	8878008	8879877	1283	9.83	489.91	GENE_CLOSE	FBgn0053798	1525	TSS_CLOSE	8868490:8868502	9506
1085	chr3L	2236664	2237753	453	12.75	489.67	GENE_OVERLAP	FBgn0035318,FBgn0040507	0	TSS_OVERLAP	CG9018:FBgn0035318,ACXD:FBgn0040507	0
1086	chr2L	11391624	11392613	384	15.9	489.63	GENE_OVERLAP	FBgn0263764	0	TSS_CLOSE	salr:FBgn0000287	25199
1087	chr3R	14228085	14229341	337	11.21	489.21	GENE_OVERLAP	FBgn0038617,FBgn0264816	0	TSS_OVERLAP	koko:FBgn0264816,CG12333:FBgn0038617,koko:FBgn0264816	0
1088	chr2L	19157817	19159225	728	7.37	489.21	GENE_OVERLAP	FBgn0010300	0	TSS_OVERLAP	brat:FBgn0010300,brat:FBgn0010300	0
1089	chrX	16492779	16494428	485	13.08	489.16	GENE_OVERLAP	FBgn0061200,FBgn0030761	0	TSS_OVERLAP	16493197:16493270,Nup153:FBgn0061200,Nup153:FBgn0061200,Nup153:FBgn0061200	0
1090	chr2R	2829987	2830781	446	17.21	488.88	GENE_OVERLAP	FBgn0053558,FBgn0066293	0	TSS_CLOSE	CG3358:FBgn0033117	19071
1091	chr3L	10792836	10793689	293	7.55	488.84	GENE_CLOSE	FBgn0036102	601	TSS_CLOSE	CG12523:FBgn0036102	596
1092	chr3R	6412051	6413700	409	8.76	487.7	GENE_OVERLAP	FBgn0001235	0	TSS_CLOSE	hth:FBgn0001235	8852
1093	chr3R	13782940	13783910	583	11.77	487.67	GENE_OVERLAP	FBgn0263995	0	TSS_CLOSE	13772979:13773121	9819
1094	chr3L	18191306	18192478	569	10.27	486.75	GENE_CLOSE	FBgn0036782	2116	TSS_CLOSE	W:FBgn0003997	12562
1095	chr3L	10733057	10734674	504	7.37	486.66	GENE_CLOSE	FBgn0262890	30351	TSS_CLOSE	NijA:FBgn0036101	43076
1096	chr2R	13552469	13553686	538	11.62	486.42	GENE_OVERLAP	FBgn0050106,FBgn0034258	0	TSS_OVERLAP	eIF3-S8:FBgn0034258	0
1097	chr3R	3752110	3753310	424	14.32	486.4	GENE_OVERLAP	FBgn0000504	0	TSS_CLOSE	lds:FBgn0002542	5868
1098	chr2R	16932454	16933684	435	17.97	485.97	GENE_CLOSE	FBgn0003391	4423	TSS_CLOSE	shg:FBgn0003391	10734
1099	chr3R	5198964	5200465	519	10.01	483.52	GENE_OVERLAP	FBgn0000723	0	TSS_CLOSE	5191116:5191131	7833
1100	chrX	5729861	5731313	998	8.7	483.2	GENE_OVERLAP	FBgn0029814	0	TSS_OVERLAP	CG15765:FBgn0029814	0
1101	chr2L	9520747	9521939	211	9.02	482.28	GENE_OVERLAP	FBgn0032123	0	TSS_OVERLAP	Oatp30B:FBgn0032123	0
1102	chr3R	1217874	1220232	635	9.13	482.06	GENE_OVERLAP	FBgn0264712,FBgn0001311	0	TSS_OVERLAP	kkv:FBgn0001311,CG1172:FBgn0264712,CG1172:FBgn0264712	0
1103	chr2R	12715072	12717165	1373	7.67	481.75	GENE_OVERLAP	FBgn0263659,FBgn0085489	0	TSS_OVERLAP	12716597:12716611	0
1104	chrX	6434087	6435451	240	10.93	481	GENE_OVERLAP	FBgn0085446	0	TSS_CLOSE	CG34417:FBgn0085446	4696
1105	chr3L	10395846	10396588	375	17.41	480.96	GENE_CLOSE	FBgn0264722	8419	TSS_CLOSE	Gem3:FBgn0011802	59476
1106	chr3L	18005995	18007035	553	13.14	480.57	GENE_OVERLAP	FBgn0000568	0	TSS_CLOSE	Eip75B:FBgn0000568	51075
1107	chr3L	22844206	22845501	690	9.08	480.49	GENE_OVERLAP	FBgn0263345,FBgn0052462	0	TSS_CLOSE	CG33170:FBgn0053170	12436
1108	chr3L	15921830	15922435	251	16.6	480.41	GENE_OVERLAP	FBgn0000489	0	TSS_CLOSE	Pka-C3:FBgn0000489	22985
1109	chr2L	2362353	2365678	2988	7.47	479.92	GENE_OVERLAP	FBgn0261647,FBgn0014010	0	TSS_OVERLAP	Axud1:FBgn0261647,Rab5:FBgn0014010,Rab5:FBgn0014010,Rab5:FBgn0014010,Rab5:FBgn0014010,Axud1:FBgn0261647,Rab5:FBgn0014010	0
1110	chr2L	8910143	8911329	536	12.15	479.76	GENE_OVERLAP	FBgn0085427	0	TSS_CLOSE	Tsp29Fa:FBgn0032074	22545
1111	chr2R	75344	75907	330	22.67	479.37	GENE_OVERLAP	FBgn0262116	0	TSS_OVERLAP	CG40127:FBgn0262116	0
1112	chr2L	1156449	1159185	926	6.4	479.29	GENE_OVERLAP	FBgn0261458,FBgn0264267,FBgn0031312	0	TSS_OVERLAP	Tango14:FBgn0031312	0
1113	chr3R	24151087	24152914	1322	9.2	478.64	GENE_OVERLAP	FBgn0261618	0	TSS_OVERLAP	larp:FBgn0261618,larp:FBgn0261618	0
1114	chr2R	12913726	12915539	571	9.39	478.61	GENE_OVERLAP	FBgn0263864,FBgn0023172,FBgn0265540	0	TSS_OVERLAP	RhoGEF2:FBgn0023172	0
1115	chr2R	8926130	8927440	408	11.27	478.12	GENE_CLOSE	FBgn0033788	6801	TSS_CLOSE	CG13323:FBgn0033788	7315
1116	chr3L	14522450	14523401	632	8.98	477.93	GENE_OVERLAP	FBgn0087007	0	TSS_CLOSE	Mpcp:FBgn0026409	7311
1117	chr2R	18694131	18694932	415	16.32	477.91	GENE_OVERLAP	FBgn0000405	0	TSS_OVERLAP	CycB:FBgn0000405,CycB:FBgn0000405	0
1118	chrX	9552085	9553357	956	14.46	477.74	GENE_OVERLAP	FBgn0030148,FBgn0028341	0	TSS_OVERLAP	l(1)G0232:FBgn0028341	0
1119	chr3R	17430783	17431815	524	9.25	477.71	GENE_OVERLAP	FBgn0013984	0	TSS_CLOSE	InR:FBgn0013984	13223
1120	chr3L	5126768	5128192	650	8.41	476.98	GENE_OVERLAP	FBgn0035593	0	TSS_OVERLAP	CG4603:FBgn0035593	0
1121	chr2L	2126015	2127954	310	10.95	476.71	GENE_OVERLAP	FBgn0031389	0	TSS_CLOSE	GlyP:FBgn0004507	2854
1122	chr2R	3955133	3957052	1106	6.67	476.47	GENE_OVERLAP	FBgn0020279,FBgn0040778	0	TSS_OVERLAP	lig:FBgn0020279	0
1123	chr3R	296485	297594	684	12.63	476.34	GENE_OVERLAP	FBgn0051523	0	TSS_OVERLAP	CG31523:FBgn0051523,CG31523:FBgn0051523	0
1124	chr2R	14575288	14576949	320	10.95	476.32	GENE_OVERLAP	FBgn0262102,FBgn0262103	0	TSS_CLOSE	14588636:14588839	11687
1125	chr3L	1268949	1269901	350	13.77	476.13	GENE_OVERLAP	FBgn0035199	0	TSS_OVERLAP	CG9134:FBgn0035199	0
1126	chr3L	748391	750238	1013	10.22	475.14	GENE_OVERLAP	FBgn0035160,FBgn0000575	0	TSS_OVERLAP	emc:FBgn0000575	0
1127	chr3L	14699301	14700235	608	14.68	474.7	GENE_OVERLAP	FBgn0259175	0	TSS_OVERLAP	14699847:14699984	0
1128	chr2L	3422496	3423222	424	17.53	473.98	GENE_OVERLAP	FBgn0031530	0	TSS_OVERLAP	pgant2:FBgn0031530	0
1129	chr2L	12829295	12830158	354	13.26	473.4	GENE_CLOSE	FBgn0015399	6508	TSS_CLOSE	MRP:FBgn0032456	106939
1130	chrX	2884397	2885669	900	15.22	472.97	GENE_OVERLAP	FBgn0028369	0	TSS_CLOSE	rst:FBgn0003285	16514
1131	chr3R	27022286	27023345	259	19.51	472.54	GENE_OVERLAP	FBgn0039827	0	TSS_OVERLAP	CG1544:FBgn0039827	0
1132	chr2R	10639465	10640381	398	12.27	472.18	GENE_OVERLAP	FBgn0028689,FBgn0050476	0	TSS_OVERLAP	Rpn6:FBgn0028689,ave:FBgn0050476	0
1133	chr3L	22058603	22059494	368	15.5	471.97	GENE_OVERLAP	FBgn0037149	0	TSS_OVERLAP	CG14561:FBgn0037149	0
1134	chr3L	13957427	13958793	411	12.62	471.93	GENE_OVERLAP	FBgn0263232,FBgn0025874,FBgn0036389	0	TSS_OVERLAP	ssp2:FBgn0036389,ssp2:FBgn0036389,Meics:FBgn0025874	0
1135	chr3R	2231253	2233944	1297	7.48	471.79	GENE_OVERLAP	FBgn0264495,FBgn0037443	0	TSS_OVERLAP	2232572:2232876,2233105:2233376,CG1021:FBgn0037443,2232920:2232930,2233492:2233502	0
1136	chrX	18264640	18266017	349	12.83	471.04	GENE_OVERLAP	FBgn0014467	0	TSS_OVERLAP	CrebB-17A:FBgn0014467	0
1137	chr3L	12608527	12609829	586	14.02	470.42	GENE_OVERLAP	FBgn0015919	0	TSS_CLOSE	caup:FBgn0015919	5140
1138	chr3L	6956540	6958268	1262	9.51	470.36	GENE_OVERLAP	FBgn0261445	0	TSS_OVERLAP	sgl:FBgn0261445	0
1139	chr3R	5710119	5712082	1192	9.8	470.08	GENE_OVERLAP	FBgn0263097	0	TSS_CLOSE	Glut4EF:FBgn0263097	8541
1140	chr3R	14273586	14275102	351	7.39	468.99	GENE_OVERLAP	FBgn0004652	0	TSS_CLOSE	fru:FBgn0004652	641
1141	chr2L	850600	851461	516	12.03	468.1	GENE_OVERLAP	FBgn0264869,FBgn0031287,FBgn0020304	0	TSS_OVERLAP	drongo:FBgn0020304	0
1142	chr2R	20963313	20964522	831	15.87	468.06	GENE_OVERLAP	FBgn0050199,FBgn0050198,FBgn0004919	0	TSS_CLOSE	gol:FBgn0004919	6908
1143	chr3R	10522666	10523449	427	13.25	467.22	GENE_OVERLAP	FBgn0265140	0	TSS_OVERLAP	Meltrin:FBgn0265140	0
1144	chr2R	3931121	3931888	383	12.39	467.14	GENE_CLOSE	FBgn0025360	1087	TSS_CLOSE	Optix:FBgn0025360	11843
1145	chr3R	21842220	21844645	1124	8.47	466.99	GENE_OVERLAP	FBgn0263652,FBgn0002592	0	TSS_OVERLAP	E(spl)m2-BFM:FBgn0002592	0
1146	chr2R	13700272	13701908	1275	8.76	466.75	GENE_OVERLAP	FBgn0259211	0	TSS_OVERLAP	grh:FBgn0259211	0
1147	chrX	2976377	2977373	371	12.21	466.46	GENE_OVERLAP	FBgn0028369	0	TSS_CLOSE	N:FBgn0004647	51525
1148	chr2L	101999	102926	339	14.4	466.23	GENE_OVERLAP	FBgn0031216,FBgn0031217	0	TSS_OVERLAP	CG11377:FBgn0031217	0
1149	chr3L	6304637	6306353	446	8.82	466.23	GENE_CLOSE	FBgn0041625	7358	TSS_CLOSE	ImpL3:FBgn0001258	48838
1150	chrX	6756493	6757570	300	12.05	466.11	GENE_CLOSE	FBgn0263993	4971	TSS_CLOSE	6762520:6762758	4950
1151	chr3R	5608402	5609790	909	15.76	466.1	GENE_OVERLAP	FBgn0051514,FBgn0037753,FBgn0002868	0	TSS_OVERLAP	5608855:5608865	0
1152	chr2R	11562189	11564529	1678	7.01	465.76	GENE_OVERLAP	FBgn0023441	0	TSS_OVERLAP	fus:FBgn0023441,fus:FBgn0023441	0
1153	chr2L	3094525	3096025	341	8.49	465.58	GENE_OVERLAP	FBgn0015600	0	TSS_CLOSE	toc:FBgn0015600	13726
1154	chr3R	1156271	1158369	1248	8.1	464.47	GENE_OVERLAP	FBgn0013576	0	TSS_CLOSE	mtd:FBgn0013576	6698
1155	chr3R	7046859	7048241	643	13.97	464.41	GENE_OVERLAP	FBgn0051144,FBgn0020910,FBgn0086055,FBgn0037878	0	TSS_OVERLAP	RpL3:FBgn0020910,CG6693:FBgn0037878,RpL3:FBgn0020910	0
1156	chr3L	21051603	21052312	353	22.25	463.81	GENE_OVERLAP	FBgn0026179	0	TSS_CLOSE	siz:FBgn0026179	23753
1157	chr2R	17047291	17048533	840	12.82	463.59	GENE_OVERLAP	FBgn0050389	0	TSS_CLOSE	CG30389:FBgn0050389	2618
1158	chr2L	15340861	15341796	520	14.96	462.67	GENE_CLOSE	FBgn0001981	4711	TSS_CLOSE	esg:FBgn0001981	6674
1159	chr3L	16400934	16402847	1215	11.93	462.57	GENE_OVERLAP	FBgn0014163	0	TSS_OVERLAP	fax:FBgn0014163,fax:FBgn0014163,fax:FBgn0014163	0
1160	chr3L	8417822	8419018	194	14.51	462.41	GENE_OVERLAP	FBgn0020224	0	TSS_OVERLAP	Cbl:FBgn0020224	0
1161	chr3L	15134219	15135947	1082	7	462.25	GENE_OVERLAP	FBgn0014002	0	TSS_OVERLAP	Pdi:FBgn0014002,Pdi:FBgn0014002	0
1162	chrX	7785301	7786916	830	12.43	462.16	GENE_OVERLAP	FBgn0029970	0	TSS_OVERLAP	Nek2:FBgn0029970	0
1163	chr3R	5958610	5960512	1594	8.33	462.11	GENE_OVERLAP	FBgn0004889	0	TSS_OVERLAP	tws:FBgn0004889,tws:FBgn0004889,tws:FBgn0004889,tws:FBgn0004889	0
1164	chr3L	1349141	1351358	1020	6.21	461.73	GENE_OVERLAP	FBgn0003138,FBgn0029514	0	TSS_OVERLAP	Ptp61F:FBgn0003138,312:FBgn0029514,Ptp61F:FBgn0003138	0
1165	chr3R	25701739	25704523	1084	12.98	461.69	GENE_OVERLAP	FBgn0051038	0	TSS_OVERLAP	CG31038:FBgn0051038,25702777:25702793	0
1166	chrX	2953741	2955086	872	8.49	461.32	GENE_OVERLAP	FBgn0028369	0	TSS_CLOSE	N:FBgn0004647	73812
1167	chrX	20923965	20925719	337	12.55	460.55	GENE_OVERLAP	FBgn0031149,FBgn0031150	0	TSS_OVERLAP	bves:FBgn0031150,CG1518:FBgn0031149,bves:FBgn0031150	0
1168	chrX	9140931	9142446	1113	12.37	459.55	GENE_OVERLAP	FBgn0000077,FBgn0010269	0	TSS_OVERLAP	9141371:9141477,9141653:9141746,amx:FBgn0000077,Dsor1:FBgn0010269	0
1169	chrX	10631806	10634686	1209	12.37	458.52	GENE_OVERLAP	FBgn0052676	0	TSS_CLOSE	ras:FBgn0003204	3820
1170	chr3L	18185275	18186857	618	7.67	458.11	GENE_CLOSE	FBgn0003997	6534	TSS_CLOSE	W:FBgn0003997	6531
1171	chrX	6195033	6195685	329	24.65	458.1	GENE_OVERLAP	FBgn0043796	0	TSS_OVERLAP	CG12219:FBgn0043796	0
1172	chr3R	27523597	27525136	782	9.89	457.73	GENE_CLOSE	FBgn0261583	8456	TSS_CLOSE	ttk:FBgn0003870	14449
1173	chrX	17066194	17067412	758	12.55	457.42	GENE_OVERLAP	FBgn0000163	0	TSS_CLOSE	baz:FBgn0000163	11837
1174	chr3L	3241343	3242836	323	11.23	456.72	GENE_CLOSE	FBgn0035426	438	TSS_CLOSE	CG17746:FBgn0035425	1760
1175	chr3R	15141023	15142070	543	12.96	456.46	GENE_OVERLAP	FBgn0000463	0	TSS_CLOSE	Dl:FBgn0000463	9129
1176	chr3R	1494428	1497470	955	6.13	456.31	GENE_OVERLAP	FBgn0037363,FBgn0010772	0	TSS_OVERLAP	CG1347:FBgn0037363,Xe7:FBgn0010772,CG1347:FBgn0037363,Xe7:FBgn0010772	0
1177	chr3L	13492062	13494263	854	6.93	456.2	GENE_OVERLAP	FBgn0036373	0	TSS_CLOSE	Spt20:FBgn0036374	1511
1178	chr3L	9685211	9687963	673	8.57	456.11	GENE_OVERLAP	FBgn0036030	0	TSS_OVERLAP	CG6767:FBgn0036030	0
1179	chr2L	15038576	15039871	327	9.64	456.06	GENE_OVERLAP	FBgn0001977,FBgn0004837	0	TSS_OVERLAP	Su(H):FBgn0004837,l(2)35Bg:FBgn0001977	0
1180	chrX	10834303	10835262	312	10.13	455.74	GENE_OVERLAP	FBgn0263705	0	TSS_CLOSE	CG2145:FBgn0030251	12719
1181	chrX	4881436	4882381	579	16.9	455.64	GENE_CLOSE	FBgn0029740	9191	TSS_CLOSE	Ptp4E:FBgn0004368	46862
1182	chr2R	18573328	18575602	502	11.32	454.91	GENE_OVERLAP	FBgn0020257	0	TSS_CLOSE	ppa:FBgn0020257	678
1183	chr3L	18098409	18099624	870	13.94	454.64	GENE_OVERLAP	FBgn0036773	0	TSS_OVERLAP	CG13698:FBgn0036773	0
1184	chr2L	20797509	20799521	1734	8.46	454.45	GENE_OVERLAP	FBgn0032886	0	TSS_OVERLAP	CG9328:FBgn0032886,CG9328:FBgn0032886,CG9328:FBgn0032886	0
1185	chr2L	8300128	8301357	386	9.49	454.31	GENE_OVERLAP	FBgn0003502,FBgn0261020	0	TSS_OVERLAP	Btk29A:FBgn0003502,Btk29A:FBgn0003502	0
1186	chrX	1168679	1171258	1988	8.17	454.15	GENE_OVERLAP	FBgn0028550	0	TSS_CLOSE	DAAM:FBgn0025641	17423
1187	chr2L	5886571	5887610	517	11.33	454.09	GENE_OVERLAP	FBgn0031746	0	TSS_CLOSE	CG8965:FBgn0031745	7057
1188	chr2R	14838746	14840199	1032	12.68	453.3	GENE_OVERLAP	FBgn0034408	0	TSS_CLOSE	sano:FBgn0034408	3719
1189	chr2R	12617922	12619297	940	12.52	453.26	GENE_OVERLAP	FBgn0050463	0	TSS_CLOSE	CG30463:FBgn0050463	14258
1190	chr2R	19826824	19828326	448	9.93	452.01	GENE_OVERLAP	FBgn0023477,FBgn0034933	0	TSS_OVERLAP	Tal:FBgn0023477,CG3735:FBgn0034933	0
1191	chr2R	14833844	14835132	911	14.08	451.03	GENE_OVERLAP	FBgn0034408	0	TSS_OVERLAP	sano:FBgn0034408	0
1192	chrX	12630978	12632082	301	13.36	450.73	GENE_OVERLAP	FBgn0265523	0	TSS_CLOSE	12636444:12636651	4362
1193	chr2L	9988369	9990299	1234	8.72	450.43	GENE_OVERLAP	FBgn0000180	0	TSS_CLOSE	bib:FBgn0000180	719
1194	chr2R	20249465	20250693	764	10.09	450.32	GENE_OVERLAP	FBgn0004101	0	TSS_CLOSE	bs:FBgn0004101	18129
1195	chr3L	22128690	22130514	547	8.32	449.88	GENE_OVERLAP	FBgn0037153	0	TSS_OVERLAP	olf413:FBgn0037153	0
1196	chr2L	16268779	16270039	851	9.39	449.44	GENE_OVERLAP	FBgn0001994	0	TSS_CLOSE	CG4935:FBgn0028897	6596
1197	chr3L	15199888	15201031	507	9.01	449.23	GENE_OVERLAP	FBgn0036490	0	TSS_CLOSE	Tollo:FBgn0029114	27683
1198	chr3R	1425001	1427184	1340	7.55	449.14	GENE_OVERLAP	FBgn0037347,FBgn0250753	0	TSS_OVERLAP	exba:FBgn0250753,exba:FBgn0250753,exba:FBgn0250753,exba:FBgn0250753	0
1199	chr3L	39981	40908	405	12.15	449.14	GENE_CLOSE	FBgn0262679	12965	TSS_CLOSE	mthl8:FBgn0052475	15768
1200	chrX	4213358	4213781	126	17.9	448.75	GENE_OVERLAP	FBgn0029704	0	TSS_OVERLAP	CG2982:FBgn0029704	0
1201	chrX	18431952	18433903	1510	9.43	448.69	GENE_OVERLAP	FBgn0265598	0	TSS_CLOSE	Bx:FBgn0265598	3164
1202	chr3R	10672357	10673698	427	9.51	448.14	GENE_OVERLAP	FBgn0264754,FBgn0038266	0	TSS_CLOSE	CG3631:FBgn0038268	31459
1203	chr2R	3585254	3587175	1202	8.9	447.61	GENE_OVERLAP	FBgn0050496,FBgn0033212,FBgn0050493	0	TSS_OVERLAP	CG30493:FBgn0050493,CG30493:FBgn0050493,3586309:3586416	0
1204	chr3R	17681167	17682415	832	12.08	447.47	GENE_OVERLAP	FBgn0015229	0	TSS_OVERLAP	glec:FBgn0015229	0
1205	chr2R	6989036	6990128	488	14.02	447.43	GENE_OVERLAP	FBgn0040765	0	TSS_CLOSE	Cyp12d1-p:FBgn0050489	19009
1206	chr2L	16461008	16462289	452	12.97	447.41	GENE_CLOSE	FBgn0005677	4223	TSS_CLOSE	Idgf3:FBgn0020414	9860
1207	chr2L	6540991	6543429	993	8.87	446.26	GENE_OVERLAP	FBgn0000320	0	TSS_CLOSE	eya:FBgn0000320	3417
1208	chr4	717743	718564	512	15.28	446.15	GENE_OVERLAP	FBgn0005558	0	TSS_CLOSE	myo:FBgn0026199	1058
1209	chr2L	71717	74496	923	6.4	446.15	GENE_OVERLAP	FBgn0031213	0	TSS_OVERLAP	galectin:FBgn0031213	0
1210	chr2R	18823823	18825713	1459	7.01	446.06	GENE_OVERLAP	FBgn0034803,FBgn0034802	0	TSS_OVERLAP	CG3800:FBgn0034802,CG9849:FBgn0034803	0
1211	chr3L	615562	617198	980	13.39	446.06	GENE_OVERLAP	FBgn0261636	0	TSS_CLOSE	CG13893:FBgn0035146	11550
1212	chr3R	17473657	17475062	311	10.34	445.99	GENE_OVERLAP	FBgn0011766	0	TSS_CLOSE	E2f:FBgn0011766	9819
1213	chr3R	11923860	11926046	1735	5.69	445.8	GENE_OVERLAP	FBgn0010379,FBgn0026059	0	TSS_OVERLAP	Akt1:FBgn0010379	0
1214	chrX	18203176	18203858	327	18.78	445.67	GENE_CLOSE	FBgn0004956	1	TSS_CLOSE	18215021:18215031	11163
1215	chr3R	11233786	11235314	332	11.45	445.52	GENE_OVERLAP	FBgn0041188	0	TSS_OVERLAP	Atx2:FBgn0041188	0
1216	chr3R	2949215	2950835	1031	7.01	445.14	GENE_OVERLAP	FBgn0037472,FBgn0261238	0	TSS_OVERLAP	Alh:FBgn0261238,CG10098:FBgn0037472,Alh:FBgn0261238	0
1217	chr3R	17121974	17124095	1654	7.06	444.35	GENE_OVERLAP	FBgn0001234	0	TSS_OVERLAP	Hsromega:FBgn0001234	0
1218	chr3R	20772805	20773641	432	17.25	443.84	GENE_OVERLAP	FBgn0039255,FBgn0039254	0	TSS_CLOSE	Nmnat:FBgn0039254	1761
1219	chr3R	24683077	24685449	1017	8.95	443.13	GENE_OVERLAP	FBgn0264324,FBgn0265274	0	TSS_OVERLAP	Inx3:FBgn0265274,Inx3:FBgn0265274,Inx3:FBgn0265274,24685148:24685223	0
1220	chr2L	6557187	6558309	371	10.04	442.96	GENE_OVERLAP	FBgn0031830,FBgn0031829	0	TSS_OVERLAP	CoVb:FBgn0031830	0
1221	chr2L	14531096	14533588	1612	7.97	442.95	GENE_CLOSE	FBgn0011866	172	TSS_CLOSE	noc:FBgn0005771	40104
1222	chr3R	2193650	2194961	966	12.11	442.57	GENE_OVERLAP	FBgn0261641,FBgn0037439	0	TSS_OVERLAP	CG42724:FBgn0261641,CG10286:FBgn0037439	0
1223	chr3R	21917501	21919059	540	10.95	442.4	GENE_OVERLAP	FBgn0265378,FBgn0039411	0	TSS_CLOSE	CG31324:FBgn0051324	13529
1224	chr2R	6421510	6424151	308	7.89	441.57	GENE_OVERLAP	FBgn0005630,FBgn0263466	0	TSS_OVERLAP	lola:FBgn0005630,lola:FBgn0005630,lola:FBgn0005630	0
1225	chrX	14718713	14720467	1420	11.27	441.48	GENE_OVERLAP	FBgn0003301	0	TSS_OVERLAP	rut:FBgn0003301	0
1226	chr2R	5964915	5966671	1053	10.75	441.26	GENE_OVERLAP	FBgn0033483	0	TSS_OVERLAP	egr:FBgn0033483,egr:FBgn0033483	0
1227	chr3L	2162814	2164232	1015	9.43	441.26	GENE_OVERLAP	FBgn0035308	0	TSS_OVERLAP	CG15822:FBgn0035308	0
1228	chr2R	18052638	18053812	324	15.19	441.06	GENE_OVERLAP	FBgn0000008	0	TSS_CLOSE	CG3045:FBgn0034703	8308
1229	chr2R	2993550	2994596	680	10.41	440.76	GENE_OVERLAP	FBgn0263934	0	TSS_CLOSE	Cyp9b1:FBgn0015038	22709
1230	chr3L	3059684	3061408	593	6.33	440.73	GENE_OVERLAP	FBgn0052486	0	TSS_CLOSE	CG16753:FBgn0035393	4502
1231	chr2L	818983	820463	942	10.53	440.35	GENE_OVERLAP	FBgn0015621,FBgn0031284	0	TSS_OVERLAP	CG3876:FBgn0031284	0
1232	chr3R	19297669	19298819	796	7.46	440.33	GENE_OVERLAP	FBgn0039078	0	TSS_CLOSE	Irk2:FBgn0039081	45200
1233	chr2L	15457367	15458188	346	15.79	440.25	GENE_CLOSE	FBgn0003448	18405	TSS_CLOSE	sna:FBgn0003448	19902
1234	chrX	1180098	1181692	1359	8.38	439.79	GENE_OVERLAP	FBgn0025642	0	TSS_CLOSE	DAAM:FBgn0025641	6989
1235	chr2L	20148278	20148762	310	19.03	439.6	GENE_CLOSE	FBgn0032853	13355	TSS_CLOSE	mRpS18B:FBgn0032849	51021
1236	chr2R	9045522	9046711	666	8.17	439.33	GENE_OVERLAP	FBgn0085468,FBgn0020370	0	TSS_OVERLAP	CG34439:FBgn0085468,9046610:9046651,TppII:FBgn0020370	0
1237	chr3L	22169499	22170692	772	10.82	438.99	GENE_OVERLAP	FBgn0037153	0	TSS_CLOSE	olf413:FBgn0037153	40186
1238	chr3R	3732631	3733656	691	9.76	438.92	GENE_OVERLAP	FBgn0024909,FBgn0037530	0	TSS_OVERLAP	Taf7:FBgn0024909,CG2943:FBgn0037530,Taf7:FBgn0024909	0
1239	chr3R	17443945	17445904	1084	10.32	438.84	GENE_OVERLAP	FBgn0013984	0	TSS_OVERLAP	InR:FBgn0013984	0
1240	chrX	13784141	13786471	1182	7.61	438.75	GENE_OVERLAP	FBgn0264981	0	TSS_CLOSE	CG32626:FBgn0052626	44239
1241	chr3L	22260172	22261271	461	12.15	438.57	GENE_OVERLAP	FBgn0004179	0	TSS_OVERLAP	Csp:FBgn0004179	0
1242	chr2L	19996602	19997366	411	15.65	438.31	GENE_OVERLAP	FBgn0264443	0	TSS_CLOSE	19967680:19967690	28912
1243	chr2R	15035013	15036022	689	11.68	437.95	GENE_OVERLAP	FBgn0000578	0	TSS_CLOSE	ena:FBgn0000578	5250
1244	chr2R	18131105	18131916	375	12.44	437.9	GENE_OVERLAP	FBgn0020307	0	TSS_OVERLAP	dve:FBgn0020307	0
1245	chr3L	2634849	2636633	807	6.93	437.68	GENE_OVERLAP	FBgn0035357,FBgn0250911	0	TSS_OVERLAP	MEP-1:FBgn0035357	0
1246	chrX	3028488	3030129	348	11.83	437.19	GENE_OVERLAP	FBgn0004647,FBgn0028369	0	TSS_OVERLAP	N:FBgn0004647,N:FBgn0004647	0
1247	chr2R	14813499	14814688	423	10.95	437	GENE_OVERLAP	FBgn0034408	0	TSS_CLOSE	sano:FBgn0034408	20091
1248	chr3L	19085354	19086440	409	11.88	436.48	GENE_OVERLAP	FBgn0036846	0	TSS_OVERLAP	MESR6:FBgn0036846	0
1249	chr2L	4228308	4229699	427	16.31	436.25	GENE_OVERLAP	FBgn0003941	0	TSS_CLOSE	RpL40:FBgn0003941	261
1250	chr3L	19055225	19056913	1010	9.19	436.17	GENE_OVERLAP	FBgn0036842,FBgn0036843	0	TSS_OVERLAP	CG3797:FBgn0036842,CG6812:FBgn0036843	0
1251	chr3L	10843742	10844967	514	11.89	435.54	GENE_CLOSE	FBgn0026160	6022	TSS_CLOSE	tna:FBgn0026160	6017
1252	chr3L	263656	265035	747	10.71	435.46	GENE_OVERLAP	FBgn0035122,FBgn0035121	0	TSS_OVERLAP	mRpL17:FBgn0035122,Tudor-SN:FBgn0035121	0
1253	chrX	1987900	1988896	311	16.6	435.38	GENE_OVERLAP	FBgn0000382,FBgn0040395	0	TSS_OVERLAP	csw:FBgn0000382,csw:FBgn0000382	0
1254	chr2L	221594	223448	530	6.87	435.09	GENE_OVERLAP	FBgn0086902	0	TSS_OVERLAP	kis:FBgn0086902	0
1255	chrX	13181706	13182774	682	11.32	435	GENE_OVERLAP	FBgn0030466,FBgn0030465	0	TSS_CLOSE	CG15743:FBgn0030465	1305
1256	chr2R	1571019	1572151	726	13.14	434.23	GENE_OVERLAP	FBgn0033033	0	TSS_CLOSE	scaf:FBgn0033033	3338
1257	chr3L	22463260	22464240	365	15.5	434.14	GENE_OVERLAP	FBgn0037166	0	TSS_OVERLAP	CG11426:FBgn0037166	0
1258	chr2L	14453834	14455636	342	9.44	433.39	GENE_CLOSE	FBgn0028844	2912	TSS_CLOSE	noc:FBgn0005771	35217
1259	chr3L	12406694	12408237	1281	13.97	432.91	GENE_OVERLAP	FBgn0020655,FBgn0052103	0	TSS_CLOSE	ArfGAP1:FBgn0020655	2379
1260	chr3L	22710066	22711393	953	7.92	432.68	GENE_OVERLAP	FBgn0037182,FBgn0052452	0	TSS_OVERLAP	22710103:22710198,CG32452:FBgn0052452,22710291:22710436	0
1261	chrX	8699579	8700321	399	16.2	432.48	GENE_OVERLAP	FBgn0026411	0	TSS_OVERLAP	Lim1:FBgn0026411	0
1262	chr3L	10890895	10892766	1593	7.75	432.03	GENE_OVERLAP	FBgn0036111	0	TSS_OVERLAP	Aps:FBgn0036111,Aps:FBgn0036111	0
1263	chr3L	18225537	18226977	1054	8.22	431.96	GENE_CLOSE	FBgn0036783	18211	TSS_CLOSE	W:FBgn0003997	46793
1264	chrX	9493168	9495335	1876	10.95	431.92	GENE_OVERLAP	FBgn0030141	0	TSS_OVERLAP	Gga:FBgn0030141	0
1265	chr3L	13916959	13918834	1454	9.34	431.78	GENE_OVERLAP	FBgn0026376	0	TSS_OVERLAP	13918424:13918480,Rgl:FBgn0026376	0
1266	chr2L	17049614	17050293	308	17.41	431.45	GENE_CLOSE	FBgn0032625	1333	TSS_CLOSE	beat-IIIb:FBgn0053179	72822
1267	chr2L	3007853	3009451	672	7.91	431.41	GENE_OVERLAP	FBgn0031488	0	TSS_CLOSE	CG17265:FBgn0031488	4096
1268	chr2L	5092726	5094411	444	6.67	430.97	GENE_OVERLAP	FBgn0031681,FBgn0031682	0	TSS_OVERLAP	pgant5:FBgn0031681,CG5828:FBgn0031682,pgant5:FBgn0031681	0
1269	chr2R	17533163	17534591	465	8.76	430.89	GENE_OVERLAP	FBgn0034644	0	TSS_OVERLAP	CG10082:FBgn0034644,CG10082:FBgn0034644	0
1270	chr3L	14204738	14205959	883	17.53	430.8	GENE_OVERLAP	FBgn0013718	0	TSS_OVERLAP	nuf:FBgn0013718	0
1271	chr3R	16981557	16982666	488	13.2	430.77	GENE_OVERLAP	FBgn0264357	0	TSS_OVERLAP	SNF4Agamma:FBgn0264357,SNF4Agamma:FBgn0264357	0
1272	chr2R	17262548	17264042	480	8.29	430.31	GENE_OVERLAP	FBgn0000395	0	TSS_CLOSE	cv-2:FBgn0000395	2920
1273	chr2R	10979449	10980115	330	22.67	429.93	GENE_CLOSE	FBgn0015371	22626	TSS_CLOSE	chn:FBgn0015371	22606
1274	chr2L	7009529	7010673	341	12.83	429.41	GENE_OVERLAP	FBgn0031879	0	TSS_OVERLAP	7009902:7009914	0
1275	chr3R	22086400	22087647	912	9.86	429.09	GENE_OVERLAP	FBgn0000064,FBgn0265380	0	TSS_OVERLAP	Ald:FBgn0000064,Ald:FBgn0000064	0
1276	chr3R	3011843	3013468	852	11.63	428.24	GENE_OVERLAP	FBgn0086372,FBgn0037482	0	TSS_OVERLAP	CG10055:FBgn0037482,3012671:3012883	0
1277	chr2L	15056895	15058280	1052	10.22	427.55	GENE_OVERLAP	FBgn0000317	0	TSS_OVERLAP	ck:FBgn0000317	0
1278	chr3L	13928871	13929593	413	15.82	427.51	GENE_CLOSE	FBgn0001108	1115	TSS_CLOSE	CG32137:FBgn0052137	2744
1279	chr2R	18157800	18159461	568	10.37	427.38	GENE_OVERLAP	FBgn0020307	0	TSS_OVERLAP	dve:FBgn0020307	0
1280	chr2R	20192986	20194284	479	8.17	427.04	GENE_OVERLAP	FBgn0003888	0	TSS_OVERLAP	betaTub60D:FBgn0003888	0
1281	chr3L	16572894	16575032	1523	7.67	426.72	GENE_OVERLAP	FBgn0036641,FBgn0036640,FBgn0263975	0	TSS_OVERLAP	nxf2:FBgn0036640,nxf2:FBgn0036640,Smn:FBgn0036641	0
1282	chr3L	18940150	18941329	797	10.13	426.7	GENE_CLOSE	FBgn0052204	1012	TSS_CLOSE	CG32204:FBgn0052204	1008
1283	chr3L	22602849	22603650	437	14.08	426.65	GENE_OVERLAP	FBgn0037171	0	TSS_CLOSE	CG14457:FBgn0037174	67965
1284	chrX	7186931	7188340	1124	12.55	426.03	GENE_OVERLAP	FBgn0265457,FBgn0029941	0	TSS_CLOSE	unc-119:FBgn0025549	1587
1285	chr3R	25550188	25551805	1302	10.08	425.98	GENE_OVERLAP	FBgn0042213,FBgn0039687,FBgn0039688	0	TSS_OVERLAP	CG7593:FBgn0039687	0
1286	chr2R	18129143	18130925	495	9.01	425.91	GENE_CLOSE	FBgn0020307	543	TSS_CLOSE	dve:FBgn0020307	538
1287	chrX	20987747	20988713	425	16.9	425.54	GENE_OVERLAP	FBgn0031161,FBgn0003950	0	TSS_OVERLAP	CG15445:FBgn0031161	0
1288	chr3R	21340913	21342199	330	9.84	425.53	GENE_OVERLAP	FBgn0011666	0	TSS_OVERLAP	21341836:21342051	0
1289	chr2L	9757885	9759419	1189	11.15	425.04	GENE_OVERLAP	FBgn0022720	0	TSS_OVERLAP	zf30C:FBgn0022720,9758087:9758099	0
1290	chr3L	515442	516809	1042	15.7	424.83	GENE_OVERLAP	FBgn0001316	0	TSS_CLOSE	500947:500957	14485
1291	chrX	5418289	5418949	466	17.41	424.82	GENE_OVERLAP	FBgn0086667	0	TSS_CLOSE	CG12730:FBgn0029771	6853
1292	chr3R	9737524	9738860	870	12.17	424.78	GENE_CLOSE	FBgn0000576	7178	TSS_CLOSE	ems:FBgn0000576	9795
1293	chr3R	24155823	24157167	851	12.75	424.71	GENE_OVERLAP	FBgn0261618	0	TSS_CLOSE	larp:FBgn0261618	2272
1294	chr3R	24948096	24949363	520	9.07	424.11	GENE_OVERLAP	FBgn0039637,FBgn0005596	0	TSS_OVERLAP	CG11880:FBgn0039637,yemalpha:FBgn0005596	0
1295	chr3L	482302	483792	379	9.52	423.78	GENE_OVERLAP	FBgn0001316	0	TSS_CLOSE	CG34267:FBgn0085296	16647
1296	chr2L	13165030	13166231	440	8.92	423.63	GENE_OVERLAP	FBgn0032474,FBgn0024291	0	TSS_OVERLAP	DnaJ-H:FBgn0032474,Sir2:FBgn0024291	0
1297	chr2R	7914932	7915838	499	13.73	423.43	GENE_OVERLAP	FBgn0260012,FBgn0259985	0	TSS_OVERLAP	Mppe:FBgn0259985,pds5:FBgn0260012	0
1298	chr2R	4872481	4873629	529	9.74	423.3	GENE_OVERLAP	FBgn0033359	0	TSS_OVERLAP	CG8213:FBgn0033359	0
1299	chrX	7179830	7181156	487	14.36	423.2	GENE_OVERLAP	FBgn0265457,FBgn0029942,FBgn0029941	0	TSS_OVERLAP	CG1677:FBgn0029941	0
1300	chr2R	2497596	2499302	453	9.3	422.6	GENE_OVERLAP	FBgn0086655	0	TSS_OVERLAP	2497987:2497997,2498399:2498411	0
1301	chr3R	24912665	24914418	1386	7.1	422.25	GENE_OVERLAP	FBgn0039633	0	TSS_CLOSE	Cul-5:FBgn0039632	23729
1302	chr2L	9437124	9438604	405	8.57	422.23	GENE_OVERLAP	FBgn0002973,FBgn0085211	0	TSS_OVERLAP	numb:FBgn0002973	0
1303	chr3L	2589098	2590967	935	7.3	422.08	GENE_OVERLAP	FBgn0016794	0	TSS_OVERLAP	dos:FBgn0016794	0
1304	chrX	514946	515960	581	12.41	421.91	GENE_OVERLAP	FBgn0016038,FBgn0029529	0	TSS_OVERLAP	CG13365:FBgn0029529,mod(r):FBgn0016038	0
1305	chrX	8309024	8309772	442	20.65	421.71	GENE_OVERLAP	FBgn0261793	0	TSS_CLOSE	8305683:8305694	3330
1306	chr3L	14624950	14626112	788	12.87	421.61	GENE_OVERLAP	FBgn0041604,FBgn0027375	0	TSS_OVERLAP	RecQ5:FBgn0027375,dlp:FBgn0041604	0
1307	chrX	4560450	4561500	751	11.34	421.52	GENE_OVERLAP	FBgn0262699,FBgn0029720	0	TSS_OVERLAP	CG3009:FBgn0029720	0
1308	chr3L	10552127	10553011	362	10.38	421.52	GENE_OVERLAP	FBgn0052062,FBgn0036085	0	TSS_CLOSE	A2bp1:FBgn0052062	40947
1309	chr3L	875436	876425	446	12.82	421.51	GENE_OVERLAP	FBgn0052479	0	TSS_CLOSE	CG32479:FBgn0052479	302
1310	chr2R	11626302	11628310	1266	6.97	420.79	GENE_OVERLAP	FBgn0050089	0	TSS_CLOSE	CG30089:FBgn0050089	3295
1311	chrX	19491520	19492408	304	14.98	420.73	GENE_OVERLAP	FBgn0261593	0	TSS_OVERLAP	RpS10b:FBgn0261593	0
1312	chr2L	714141	716360	1536	8.15	420.69	GENE_OVERLAP	FBgn0000497	0	TSS_OVERLAP	ds:FBgn0000497	0
1313	chr3R	20579148	20580199	405	12.14	420.57	GENE_OVERLAP	FBgn0000140,FBgn0003719	0	TSS_OVERLAP	asp:FBgn0000140	0
1314	chrX	15603809	15604944	797	13.14	420.22	GENE_OVERLAP	FBgn0030672,FBgn0030673	0	TSS_OVERLAP	CG9281:FBgn0030672	0
1315	chrX	17472366	17474295	1593	8.91	420.15	GENE_OVERLAP	FBgn0264955,FBgn0030847,FBgn0028343	0	TSS_OVERLAP	l(1)G0222:FBgn0028343,l(1)G0222:FBgn0028343,CG12991:FBgn0030847	0
1316	chr2R	6428808	6431168	397	6.79	419.48	GENE_OVERLAP	FBgn0005630	0	TSS_OVERLAP	lola:FBgn0005630,lola:FBgn0005630,lola:FBgn0005630	0
1317	chr3R	22703734	22705511	732	8.56	419.3	GENE_OVERLAP	FBgn0039461,FBgn0003267	0	TSS_CLOSE	CG5500:FBgn0039461	1251
1318	chr3L	20340633	20342884	1343	7.39	419.17	GENE_OVERLAP	FBgn0036973,FBgn0036974	0	TSS_OVERLAP	eRF1:FBgn0036974,eRF1:FBgn0036974,eRF1:FBgn0036974,Rbbp5:FBgn0036973	0
1319	chr3L	653671	654608	480	11.34	419.03	GENE_OVERLAP	FBgn0035149,FBgn0035150	0	TSS_OVERLAP	Rev1:FBgn0035150,MED30:FBgn0035149	0
1320	chr2L	14497316	14498336	666	11.82	418.43	GENE_CLOSE	FBgn0028882	1367	TSS_CLOSE	noc:FBgn0005771	6324
1321	chrX	8482528	8483229	345	17.29	418.29	GENE_OVERLAP	FBgn0030053,FBgn0030052	0	TSS_OVERLAP	CG12081:FBgn0030053	0
1322	chrX	12552698	12553757	708	10.14	418.24	GENE_OVERLAP	FBgn0053963,FBgn0011837	0	TSS_OVERLAP	CR33963:FBgn0053963	0
1323	chr2L	5501078	5501895	254	13.59	418.04	GENE_CLOSE	FBgn0031707	15724	TSS_CLOSE	CG7382:FBgn0031708	17908
1324	chr2L	19735308	19736335	698	13.01	417.33	GENE_OVERLAP	FBgn0032815,FBgn0032816	0	TSS_OVERLAP	CG10462:FBgn0032815,Nf-YB:FBgn0032816,CG10462:FBgn0032815	0
1325	chr2L	2183722	2185644	441	14	417.12	GENE_OVERLAP	FBgn0265017	0	TSS_CLOSE	aop:FBgn0000097	4937
1326	chr3L	5120624	5122532	1333	9.49	417.11	GENE_CLOSE	FBgn0035594	242	TSS_CLOSE	CG15212:FBgn0040842	2109
1327	chr3L	18614054	18615871	904	8.49	416.93	GENE_OVERLAP	FBgn0013717,FBgn0259791	0	TSS_OVERLAP	bora:FBgn0259791,not:FBgn0013717,not:FBgn0013717	0
1328	chr3R	868646	869754	491	8.98	416.74	GENE_CLOSE	FBgn0263626	1173	TSS_CLOSE	corto:FBgn0010313	42003
1329	chr3R	21381160	21382189	327	8.49	416.74	GENE_OVERLAP	FBgn0011666	0	TSS_CLOSE	msi:FBgn0011666	36094
1330	chr3R	22347534	22348795	838	9.91	416.66	GENE_OVERLAP	FBgn0039431	0	TSS_CLOSE	22362046:22362097	13251
1331	chr3L	4231530	4232789	649	11.61	416.63	GENE_OVERLAP	FBgn0001257	0	TSS_CLOSE	ImpL2:FBgn0001257	3247
1332	chrX	10417428	10418957	404	9.49	415.89	GENE_OVERLAP	FBgn0085443	0	TSS_CLOSE	spri:FBgn0085443	29647
1333	chr3R	905955	907134	630	10.71	415.75	GENE_OVERLAP	FBgn0010313	0	TSS_CLOSE	corto:FBgn0010313	4623
1334	chr2R	9055170	9056320	328	11.27	414.31	GENE_OVERLAP	FBgn0086532,FBgn0033799	0	TSS_OVERLAP	Spt-I:FBgn0086532,9055688:9055807,9055529:9055541	0
1335	chr3R	27769211	27770934	485	10.69	414.19	GENE_OVERLAP	FBgn0011224	0	TSS_CLOSE	heph:FBgn0011224	6094
1336	chr3R	7178368	7179793	1063	9.31	413.56	GENE_OVERLAP	FBgn0026063,FBgn0026064,FBgn0004595	0	TSS_CLOSE	KP78a:FBgn0026064	4062
1337	chr3R	10263513	10264767	533	12.71	413.31	GENE_OVERLAP	FBgn0086901	0	TSS_CLOSE	10277671:10277727	12904
1338	chrX	7795037	7796187	850	12.96	412.79	GENE_OVERLAP	FBgn0261592,FBgn0082924,FBgn0010292,FBgn0053222	0	TSS_OVERLAP	RpS6:FBgn0261592,bys:FBgn0010292	0
1339	chr2R	3148920	3149831	453	13.63	412.23	GENE_CLOSE	FBgn0033154	146	TSS_CLOSE	3148768:3148779	141
1340	chr3R	22706852	22707846	408	10.16	412.04	GENE_OVERLAP	FBgn0003267,FBgn0004359	0	TSS_CLOSE	CG5500:FBgn0039461	4369
1341	chrX	18822235	18823546	297	10.12	411.86	GENE_CLOSE	FBgn0264090	822	TSS_CLOSE	CG43759:FBgn0264090	815
1342	chr3R	27893313	27894634	992	11.55	411.83	GENE_OVERLAP	FBgn0002645	0	TSS_OVERLAP	Map205:FBgn0002645	0
1343	chr3R	11091047	11092059	242	16.83	411.39	GENE_OVERLAP	FBgn0016691	0	TSS_OVERLAP	Oscp:FBgn0016691,Oscp:FBgn0016691	0
1344	chr3R	14987713	14988592	334	9.64	411.35	GENE_OVERLAP	FBgn0259705,FBgn0259704	0	TSS_OVERLAP	CG42358:FBgn0259704	0
1345	chr4	577643	579461	951	11.14	411.21	GENE_OVERLAP	FBgn0022361,FBgn0026869,FBgn0264618	0	TSS_OVERLAP	Thd1:FBgn0026869,Pur-alpha:FBgn0022361	0
1346	chr3R	16603611	16604984	1009	9.55	411.19	GENE_OVERLAP	FBgn0038826	0	TSS_CLOSE	Syp:FBgn0038826	1027
1347	chr2R	9842956	9846013	495	10.77	410.74	GENE_OVERLAP	FBgn0050481,FBgn0053155,FBgn0262739	0	TSS_OVERLAP	9845608:9845621	0
1348	chr3R	12624178	12624920	191	14.36	410.55	GENE_CLOSE	FBgn0000014	8016	TSS_CLOSE	abd-A:FBgn0000014	30685
1349	chr3L	16171302	16173491	475	10.45	410.48	GENE_CLOSE	FBgn0053795	6822	TSS_CLOSE	CG16838:FBgn0036574	46095
1350	chr3L	17467833	17468480	267	14.6	410.21	GENE_OVERLAP	FBgn0036728	0	TSS_OVERLAP	CG7580:FBgn0036728	0
1351	chr2R	7606470	7608269	383	12.92	410.12	GENE_OVERLAP	FBgn0033649	0	TSS_CLOSE	pyr:FBgn0033649	6697
1352	chr3L	9961128	9962375	411	15.86	410.06	GENE_OVERLAP	FBgn0026404,FBgn0036062	0	TSS_OVERLAP	Nc:FBgn0026404,Nc:FBgn0026404,CG6685:FBgn0036062	0
1353	chrX	4578252	4579223	528	11.89	409.97	GENE_OVERLAP	FBgn0022768	0	TSS_CLOSE	Pp2C1:FBgn0022768	1528
1354	chr3L	11001790	11002952	557	16.3	409.78	GENE_OVERLAP	FBgn0013469	0	TSS_OVERLAP	klu:FBgn0013469	0
1355	chr2L	650253	652030	676	9.05	409.49	GENE_OVERLAP	FBgn0000497	0	TSS_CLOSE	ds:FBgn0000497	42979
1356	chr3L	19140429	19141333	414	10.95	409.43	GENE_OVERLAP	FBgn0016797	0	TSS_CLOSE	fz2:FBgn0016797	434
1357	chr2R	20401765	20403135	953	10.07	409.38	GENE_OVERLAP	FBgn0019886	0	TSS_OVERLAP	Letm1:FBgn0019886,Letm1:FBgn0019886	0
1358	chr3R	8470028	8471271	940	8.96	409.25	GENE_CLOSE	FBgn0038070	1824	TSS_CLOSE	CG6753:FBgn0038070	1815
1359	chr3R	21511999	21513208	872	14.31	409.2	GENE_OVERLAP	FBgn0039360	0	TSS_OVERLAP	CLS:FBgn0039360	0
1360	chr3L	3978327	3979067	401	15.12	408.9	GENE_CLOSE	FBgn0264516	4543	TSS_CLOSE	scrt:FBgn0004880	4825
1361	chr2L	10505837	10507298	926	12.49	408.81	GENE_OVERLAP	FBgn0086347,FBgn0265155,FBgn0032261	0	TSS_OVERLAP	CG6094:FBgn0032261,10506703:10506785	0
1362	chr2L	7544187	7545254	235	11.34	408.41	GENE_OVERLAP	FBgn0264895	0	TSS_OVERLAP	RapGAP1:FBgn0264895	0
1363	chrU	4022450	4022844	195	17.82	408.01	GENE_CLOSE	FBgn0085692	28820	TSS_CLOSE	5289786:5290657	1266942
1364	chr2L	12823665	12825174	807	10.71	407.76	GENE_CLOSE	FBgn0015399	878	TSS_CLOSE	MRP:FBgn0032456	101309
1365	chrX	1457583	1459210	669	11.68	407.58	GENE_OVERLAP	FBgn0025390	0	TSS_CLOSE	br:FBgn0000210	44009
1366	chr2R	13693941	13695436	574	6.82	407.57	GENE_OVERLAP	FBgn0259211	0	TSS_CLOSE	grh:FBgn0259211	3039
1367	chr2L	19453233	19454642	363	9.77	407.23	GENE_OVERLAP	FBgn0003732,FBgn0032785	0	TSS_OVERLAP	Top2:FBgn0003732,CG10026:FBgn0032785	0
1368	chr2L	2174315	2176119	1409	9.71	406.86	GENE_OVERLAP	FBgn0000097	0	TSS_CLOSE	aop:FBgn0000097	1723
1369	chr3L	545292	547273	1174	9.01	406.1	GENE_OVERLAP	FBgn0035142	0	TSS_OVERLAP	hipk:FBgn0035142	0
1370	chr3L	7797582	7799123	567	9.17	406.02	GENE_OVERLAP	FBgn0052369	0	TSS_CLOSE	7802915:7802930	3792
1371	chr2L	5286808	5289359	712	6.91	405.95	GENE_CLOSE	FBgn0031696	3806	TSS_CLOSE	Bub1:FBgn0031696	7668
1372	chr3L	16038000	16040724	1971	5.84	405.93	GENE_OVERLAP	FBgn0260635	0	TSS_OVERLAP	16039284:16039400,16039624:16039747,16039830:16039946	0
1373	chr3L	16278891	16280189	804	8.46	405.92	GENE_CLOSE	FBgn0036594	395	TSS_CLOSE	CG13047:FBgn0036594	320
1374	chr2L	12973990	12975025	244	11.53	405.6	GENE_OVERLAP	FBgn0263598	0	TSS_OVERLAP	Vha68-2:FBgn0263598	0
1375	chrX	19676369	19678004	1320	7.77	405.49	GENE_OVERLAP	FBgn0259789	0	TSS_OVERLAP	vfl:FBgn0259789,19677057:19677181,19677385:19677687,vfl:FBgn0259789,vfl:FBgn0259789	0
1376	chr2L	1420117	1420877	402	13.09	405.13	GENE_OVERLAP	FBgn0002543	0	TSS_OVERLAP	lea:FBgn0002543,lea:FBgn0002543	0
1377	chr3L	14182872	14184679	1134	9.04	404.55	GENE_OVERLAP	FBgn0013718	0	TSS_OVERLAP	nuf:FBgn0013718	0
1378	chr2R	5942550	5944662	947	8.03	404.4	GENE_OVERLAP	FBgn0262169	0	TSS_OVERLAP	magu:FBgn0262169	0
1379	chr2R	10850181	10851662	599	10.12	403.85	GENE_OVERLAP	FBgn0261854,FBgn0033987	0	TSS_OVERLAP	10850783:10850987,aPKC:FBgn0261854	0
1380	chrX	871488	873072	563	15.77	403.48	GENE_CLOSE	FBgn0042146	11543	TSS_CLOSE	CG3699:FBgn0040349	29950
1381	chr3L	759772	761203	464	10.78	403.36	GENE_CLOSE	FBgn0035160	4283	TSS_CLOSE	emc:FBgn0000575	10197
1382	chrX	11588749	11589824	398	10.95	403.09	GENE_OVERLAP	FBgn0014133,FBgn0011754	0	TSS_OVERLAP	PhKgamma:FBgn0011754,PhKgamma:FBgn0011754	0
1383	chr3R	4182224	4183417	767	9.04	403.08	GENE_OVERLAP	FBgn0020249	0	TSS_OVERLAP	stck:FBgn0020249,stck:FBgn0020249	0
1384	chr2R	8803118	8805529	381	8.01	402.87	GENE_OVERLAP	FBgn0010488	0	TSS_OVERLAP	NAT1:FBgn0010488	0
1385	chr2R	16965640	16966338	334	18.04	402.81	GENE_OVERLAP	FBgn0003748	0	TSS_CLOSE	Treh:FBgn0003748	1194
1386	chr3R	5565509	5566965	676	9.47	402.49	GENE_OVERLAP	FBgn0037737,FBgn0037736	0	TSS_OVERLAP	Pnn:FBgn0037737,5565651:5565733	0
1387	chrX	12637936	12639586	1030	12.05	402.07	GENE_OVERLAP	FBgn0030418	0	TSS_OVERLAP	CG4004:FBgn0030418	0
1388	chr3L	10765276	10766458	361	11.23	401.52	GENE_OVERLAP	FBgn0262890	0	TSS_CLOSE	CG12523:FBgn0036102	27827
1389	chr2R	3905936	3907027	571	10.95	401.34	GENE_CLOSE	FBgn0263572	3088	TSS_CLOSE	CG14762:FBgn0033250	4645
1390	chr3R	12056674	12058969	423	6.95	401.3	GENE_OVERLAP	FBgn0040071	0	TSS_CLOSE	tara:FBgn0040071	5191
1391	chr3L	667318	668839	1024	11.5	401.2	GENE_CLOSE	FBgn0035151	9040	TSS_CLOSE	CG17129:FBgn0035151	11168
1392	chr3R	26101292	26103047	585	6.77	401.18	GENE_CLOSE	FBgn0010113	607	TSS_CLOSE	hdc:FBgn0010113	602
1393	chr2R	8324312	8325740	529	10.07	400.66	GENE_OVERLAP	FBgn0050051,FBgn0033739	0	TSS_OVERLAP	Dyb:FBgn0033739	0
1394	chrX	8093523	8094274	383	19.17	400.53	GENE_OVERLAP	FBgn0261873	0	TSS_CLOSE	sdt:FBgn0261873	4058
1395	chr3L	5345744	5346760	530	11.68	400.44	GENE_OVERLAP	FBgn0016031	0	TSS_CLOSE	lama:FBgn0016031	1633
1396	chr2R	15465779	15466779	572	9.13	399.86	GENE_OVERLAP	FBgn0003435	0	TSS_CLOSE	sm:FBgn0003435	4198
1397	chr3R	26212476	26215286	1970	7.67	399.71	GENE_OVERLAP	FBgn0015222,FBgn0015221	0	TSS_OVERLAP	Fer2LCH:FBgn0015221,Fer1HCH:FBgn0015222,Fer2LCH:FBgn0015221,Fer1HCH:FBgn0015222,Fer2LCH:FBgn0015221	0
1398	chrX	13656072	13657517	748	10.95	399.52	GENE_OVERLAP	FBgn0003218	0	TSS_OVERLAP	13656781:13656795	0
1399	chrX	2194396	2196916	1558	5.91	399.42	GENE_OVERLAP	FBgn0003079	0	TSS_CLOSE	CG2865:FBgn0023526	7470
1400	chr3R	1082012	1083489	750	9.29	399.04	GENE_OVERLAP	FBgn0037305,FBgn0264785	0	TSS_OVERLAP	Hph:FBgn0264785,CG12173:FBgn0037305	0
1401	chr2R	4622637	4623829	753	8.45	398.27	GENE_OVERLAP	FBgn0027585	0	TSS_OVERLAP	4623310:4623324	0
1402	chr3R	6687973	6689462	983	8.54	398.15	GENE_OVERLAP	FBgn0037846,FBgn0037847	0	TSS_OVERLAP	CG6574:FBgn0037846,CG6574:FBgn0037846	0
1403	chr2R	11226944	11227529	263	19.84	397.97	GENE_CLOSE	FBgn0034012	55	TSS_CLOSE	unc-5:FBgn0034013	10066
1404	chrX	1406633	1407377	371	12.71	397.74	GENE_OVERLAP	FBgn0025394,FBgn0025393	0	TSS_OVERLAP	CG14795:FBgn0025393,inc:FBgn0025394	0
1405	chr2L	986375	987229	507	11.34	397.73	GENE_CLOSE	FBgn0031294	21149	TSS_CLOSE	CG4415:FBgn0031296	49998
1406	chr3R	18147389	18148367	609	9.64	397.33	GENE_OVERLAP	FBgn0263117	0	TSS_CLOSE	CG7080:FBgn0038941	6649
1407	chr3R	12105668	12107570	993	7.75	397.15	GENE_OVERLAP	FBgn0250823	0	TSS_OVERLAP	12106592:12106709,12107187:12107216	0
1408	chr3L	1452284	1453191	325	11.36	396.79	GENE_OVERLAP	FBgn0003138	0	TSS_CLOSE	rho:FBgn0004635	10615
1409	chr2R	17188784	17189623	434	10.95	396.2	GENE_OVERLAP	FBgn0261554	0	TSS_CLOSE	CG9752:FBgn0034614	5652
1410	chr3L	8905351	8906097	304	10.69	396.14	GENE_OVERLAP	FBgn0035935,FBgn0035936	0	TSS_OVERLAP	Tsp66E:FBgn0035936,Tsp66E:FBgn0035936,8905768:8905780	0
1411	chrX	2363697	2364427	414	18.54	395.56	GENE_OVERLAP	FBgn0040388	0	TSS_OVERLAP	boi:FBgn0040388,boi:FBgn0040388	0
1412	chr2R	13459741	13461081	949	8.18	395.45	GENE_OVERLAP	FBgn0250868,FBgn0016701,FBgn0040294,FBgn0034245	0	TSS_OVERLAP	CG14482:FBgn0034245,CG42239:FBgn0250868,Rab4:FBgn0016701	0
1413	chr2L	19790729	19792484	926	6.57	394.88	GENE_OVERLAP	FBgn0032822,FBgn0032821	0	TSS_OVERLAP	CdGAPr:FBgn0032821	0
1414	chr3L	8989535	8991600	1725	13.32	394.58	GENE_OVERLAP	FBgn0016070,FBgn0035953	0	TSS_OVERLAP	smg:FBgn0016070,smg:FBgn0016070,CG5087:FBgn0035953	0
1415	chr3L	565269	565910	354	13.14	394.45	GENE_OVERLAP	FBgn0035142	0	TSS_CLOSE	hipk:FBgn0035142	19204
1416	chr3R	20407523	20408924	1089	9.31	394.17	GENE_OVERLAP	FBgn0039209,FBgn0039210	0	TSS_OVERLAP	CG13624:FBgn0039209	0
1417	chr2L	17130729	17131569	372	14.71	393.93	GENE_OVERLAP	FBgn0265607	0	TSS_CLOSE	beat-IIIc:FBgn0032629	128776
1418	chr3R	4705196	4706227	416	12.78	393.82	GENE_OVERLAP	FBgn0262614	0	TSS_CLOSE	pyd:FBgn0262614	21807
1419	chr3R	13365289	13366538	422	8.76	393.82	GENE_OVERLAP	FBgn0025571,FBgn0010926	0	TSS_OVERLAP	l(3)07882:FBgn0010926,SF1:FBgn0025571	0
1420	chr3R	10972077	10973671	485	10.95	393.79	GENE_OVERLAP	FBgn0038293	0	TSS_OVERLAP	CG6904:FBgn0038293,CG6904:FBgn0038293	0
1421	chr3R	8836458	8837581	916	8.64	393.44	GENE_OVERLAP	FBgn0038110,FBgn0020496,FBgn0038109	0	TSS_OVERLAP	CG8031:FBgn0038110,CtBP:FBgn0020496	0
1422	chr3L	10324622	10325915	885	9.08	393.31	GENE_CLOSE	FBgn0262381	11639	TSS_CLOSE	scramb1:FBgn0052056	108210
1423	chr3R	708440	709688	343	12.9	393.06	GENE_CLOSE	FBgn0020280	4185	TSS_CLOSE	Gnf1:FBgn0004913	22630
1424	chr3L	12104005	12104902	577	13.14	392.78	GENE_CLOSE	FBgn0011335	4299	TSS_CLOSE	l(3)j2D3:FBgn0011335	4276
1425	chr3R	22571	23762	308	15.02	392.5	GENE_OVERLAP	FBgn0037215	0	TSS_OVERLAP	CG12582:FBgn0037215	0
1426	chrX	9049555	9051078	1210	14.85	392.31	GENE_OVERLAP	FBgn0014868,FBgn0004828	0	TSS_OVERLAP	His3.3B:FBgn0004828	0
1427	chr2L	8287117	8287827	356	17.67	392.28	GENE_OVERLAP	FBgn0003502	0	TSS_CLOSE	Btk29A:FBgn0003502	9288
1428	chrX	18737337	18738118	311	13.97	392.24	GENE_OVERLAP	FBgn0085451	0	TSS_CLOSE	CG7280:FBgn0030966	4245
1429	chrX	6418080	6418830	355	14.78	392.03	GENE_OVERLAP	FBgn0029873,FBgn0259242	0	TSS_OVERLAP	CG3918:FBgn0029873	0
1430	chr3R	20920100	20920916	340	12.05	391.66	GENE_OVERLAP	FBgn0004898	0	TSS_OVERLAP	fd96Cb:FBgn0004898	0
1431	chr2L	1076895	1078302	980	8.96	391.47	GENE_OVERLAP	FBgn0015905,FBgn0003310	0	TSS_OVERLAP	S:FBgn0003310,1077943:1077963	0
1432	chr3L	12074508	12075360	421	12.66	391.31	GENE_OVERLAP	FBgn0250876	0	TSS_OVERLAP	Sema-5c:FBgn0250876,Sema-5c:FBgn0250876	0
1433	chr2R	7875843	7877337	712	11.61	391.25	GENE_OVERLAP	FBgn0033672,FBgn0033673	0	TSS_OVERLAP	rho-7:FBgn0033672,CG8298:FBgn0033673	0
1434	chr3L	13910452	13911181	415	17.28	391.14	GENE_OVERLAP	FBgn0026376	0	TSS_CLOSE	Rgl:FBgn0026376	1587
1435	chr3R	25417147	25418138	360	15.93	390.69	GENE_OVERLAP	FBgn0086361	0	TSS_OVERLAP	25417536:25417652	0
1436	chr3L	871591	873137	286	7.39	390.53	GENE_OVERLAP	FBgn0035171,FBgn0052479	0	TSS_OVERLAP	CG32479:FBgn0052479	0
1437	chr2R	19915778	19917372	573	11.45	390.22	GENE_OVERLAP	FBgn0061198,FBgn0034961	0	TSS_OVERLAP	CG3163:FBgn0034961,HSPC300:FBgn0061198	0
1438	chr3R	15469754	15471027	427	12.48	390.06	GENE_OVERLAP	FBgn0026753,FBgn0038722	0	TSS_OVERLAP	Vha13:FBgn0026753,Nup58:FBgn0038722	0
1439	chrX	12615584	12616478	634	15.02	390.03	GENE_OVERLAP	FBgn0264678,FBgn0265523	0	TSS_CLOSE	12626125:12626419	9647
1440	chr3R	12325	13466	876	8.91	388.73	GENE_OVERLAP	FBgn0053294,FBgn0037213	0	TSS_CLOSE	CG12582:FBgn0037215	9455
1441	chr3R	21297613	21299419	1114	6.53	388.5	GENE_OVERLAP	FBgn0039335,FBgn0004509	0	TSS_OVERLAP	Fur1:FBgn0004509,Vps33B:FBgn0039335	0
1442	chr3L	11203432	11204375	321	10.28	388.37	GENE_OVERLAP	FBgn0064766,FBgn0061469	0	TSS_OVERLAP	Ube3a:FBgn0061469,CG7600:FBgn0064766	0
1443	chr3L	20187655	20189223	507	9.94	388.01	GENE_OVERLAP	FBgn0261556	0	TSS_CLOSE	20191272:20191419	2049
1444	chr2R	10846331	10847494	852	16.2	387.97	GENE_OVERLAP	FBgn0261854	0	TSS_CLOSE	aPKC:FBgn0261854	1817
1445	chr2L	14510385	14512333	297	6.57	387.63	GENE_CLOSE	FBgn0011862	5758	TSS_CLOSE	noc:FBgn0005771	19393
1446	chr3R	4646119	4646883	390	12.44	387.62	GENE_OVERLAP	FBgn0262604,FBgn0037636	0	TSS_OVERLAP	CG9821:FBgn0037636	0
1447	chr2R	8883279	8885111	775	8.43	387.39	GENE_OVERLAP	FBgn0265623	0	TSS_CLOSE	8868490:8868502	14777
1448	chrX	21189880	21190985	478	11.29	387.15	GENE_OVERLAP	FBgn0064117,FBgn0029067,FBgn0064116	0	TSS_OVERLAP	CG33713:FBgn0064116	0
1449	chrX	20915423	20916569	835	13.69	386.88	GENE_OVERLAP	FBgn0031148	0	TSS_OVERLAP	Cbs:FBgn0031148	0
1450	chr2L	8534311	8535368	395	9.36	386.83	GENE_OVERLAP	FBgn0028394	0	TSS_CLOSE	CG17834:FBgn0028394	413
1451	chrX	20122048	20123618	919	6.94	386.59	GENE_OVERLAP	FBgn0015789,FBgn0031098	0	TSS_OVERLAP	Rab10:FBgn0015789,CG17068:FBgn0031098	0
1452	chr2L	9222693	9223841	326	11.34	386.34	GENE_OVERLAP	FBgn0041092	0	TSS_CLOSE	borr:FBgn0032105	29098
1453	chr2R	5590767	5591594	316	11.58	386.17	GENE_CLOSE	FBgn0260474	295	TSS_CLOSE	5593768:5593792	2174
1454	chrX	3575972	3578053	1306	10.29	386.17	GENE_OVERLAP	FBgn0023215	0	TSS_CLOSE	Mnt:FBgn0023215	4206
1455	chr3R	1193237	1194317	812	9.43	385.47	GENE_OVERLAP	FBgn0037315,FBgn0264912	0	TSS_OVERLAP	Cerk:FBgn0037315	0
1456	chr3R	16117454	16118342	494	13.14	385.4	GENE_OVERLAP	FBgn0262582	0	TSS_CLOSE	cic:FBgn0262582	607
1457	chr2L	4457915	4460121	932	8.18	385.37	GENE_OVERLAP	FBgn0261606,FBgn0031608,FBgn0053002	0	TSS_OVERLAP	CG15435:FBgn0031608,4458249:4458388,4457947:4458117	0
1458	chrX	7185773	7186631	527	17.11	385.28	GENE_OVERLAP	FBgn0265457,FBgn0029941	0	TSS_CLOSE	unc-119:FBgn0025549	429
1459	chr3L	5616100	5617005	506	12.17	384.94	GENE_CLOSE	FBgn0035625	7078	TSS_CLOSE	Blimp-1:FBgn0035625	7018
1460	chr2R	18433192	18434776	291	7.11	384.62	GENE_OVERLAP	FBgn0003175	0	TSS_OVERLAP	px:FBgn0003175	0
1461	chr2R	14525806	14527131	975	10.61	384.51	GENE_OVERLAP	FBgn0050122,FBgn0050227	0	TSS_OVERLAP	CG30122:FBgn0050122	0
1462	chr3L	2431109	2432132	710	14.72	384.49	GENE_OVERLAP	FBgn0261551	0	TSS_CLOSE	CG42669:FBgn0261551	7102
1463	chr3L	14043799	14044649	475	15.57	384.16	GENE_OVERLAP	FBgn0036405	0	TSS_OVERLAP	CG6833:FBgn0036405	0
1464	chrX	4803957	4805253	694	10.93	384.11	GENE_OVERLAP	FBgn0052772	0	TSS_CLOSE	CG32772:FBgn0052772	610
1465	chr3R	14921820	14923666	853	7.85	383.62	GENE_OVERLAP	FBgn0038679	0	TSS_CLOSE	ATPsyn-d:FBgn0016120	615
1466	chr3L	14268923	14270323	666	10.95	383.45	GENE_OVERLAP	FBgn0001085	0	TSS_CLOSE	fz:FBgn0001085	833
1467	chr3L	3127463	3128490	314	12.56	383.22	GENE_OVERLAP	FBgn0035400,FBgn0026189	0	TSS_OVERLAP	prominin-like:FBgn0026189	0
1468	chrX	1840895	1842619	1254	7.7	383	GENE_OVERLAP	FBgn0264562	0	TSS_CLOSE	CG3587:FBgn0023521	6480
1469	chr3L	18183551	18184511	686	10.25	382.48	GENE_CLOSE	FBgn0003997	4810	TSS_CLOSE	W:FBgn0003997	4807
1470	chr2R	13279584	13280429	456	11.46	382.15	GENE_OVERLAP	FBgn0011879	0	TSS_CLOSE	Sip1:FBgn0010620	1664
1471	chr3R	4138553	4139706	378	14.4	382.01	GENE_OVERLAP	FBgn0037573,FBgn0037572	0	TSS_OVERLAP	eIF4AIII:FBgn0037573	0
1472	chr2R	4032221	4034145	1246	8.81	382	GENE_OVERLAP	FBgn0263593	0	TSS_OVERLAP	4033339:4033489	0
1473	chr3L	4540985	4542875	748	6.09	381.52	GENE_OVERLAP	FBgn0035558,FBgn0052243	0	TSS_OVERLAP	CG11357:FBgn0035558,CG11357:FBgn0035558,CG32243:FBgn0052243,4541753:4541795	0
1474	chrX	342284	343139	469	12.05	381.28	GENE_OVERLAP	FBgn0052816	0	TSS_CLOSE	CG32816:FBgn0052816	10802
1475	chrX	19531530	19533273	945	10.05	380.88	GENE_OVERLAP	FBgn0087008,FBgn0031047	0	TSS_OVERLAP	Rcd-1:FBgn0031047,19532257:19532468	0
1476	chr2R	19467923	19469014	490	8.76	380.58	GENE_OVERLAP	FBgn0015903	0	TSS_OVERLAP	apt:FBgn0015903,apt:FBgn0015903	0
1477	chr3R	1342064	1343544	830	7.62	380.36	GENE_OVERLAP	FBgn0010051,FBgn0010399	0	TSS_OVERLAP	1342834:1342849	0
1478	chrX	5313641	5315198	764	8.13	380.33	GENE_OVERLAP	FBgn0263987	0	TSS_OVERLAP	5314496:5314949	0
1479	chr3R	1832896	1834626	1459	7.02	379.98	GENE_OVERLAP	FBgn0003261	0	TSS_OVERLAP	Rm62:FBgn0003261,Rm62:FBgn0003261,Rm62:FBgn0003261	0
1480	chr3R	1333800	1334627	393	13.31	379.7	GENE_OVERLAP	FBgn0010399	0	TSS_CLOSE	CG31547:FBgn0051547	5367
1481	chr3R	26388436	26390283	417	9.21	378.69	GENE_OVERLAP	FBgn0082582	0	TSS_OVERLAP	tmod:FBgn0082582,tmod:FBgn0082582	0
1482	chrX	18251610	18252411	388	15.65	378.42	GENE_CLOSE	FBgn0030914	505	TSS_CLOSE	CG6106:FBgn0030914	499
1483	chr2R	7075795	7077096	817	7.39	378.41	GENE_OVERLAP	FBgn0003396	0	TSS_CLOSE	CG9084:FBgn0033582	29566
1484	chr3L	7340805	7341834	563	11.21	378.22	GENE_OVERLAP	FBgn0015298,FBgn0019662	0	TSS_OVERLAP	qm:FBgn0019662,Srp19:FBgn0015298,Srp19:FBgn0015298	0
1485	chrX	13648201	13649735	1204	7.55	378.21	GENE_OVERLAP	FBgn0264381,FBgn0030520	0	TSS_OVERLAP	Pdcd4:FBgn0030520,Pdcd4:FBgn0030520	0
1486	chr3R	4494766	4495768	560	9.56	378.15	GENE_OVERLAP	FBgn0037607,FBgn0012024	0	TSS_OVERLAP	CG8036:FBgn0037607	0
1487	chr3L	1463287	1464286	559	9.49	377.12	GENE_OVERLAP	FBgn0004635,FBgn0003138	0	TSS_OVERLAP	rho:FBgn0004635	0
1488	chr3L	12573056	12574082	683	9.98	377.01	GENE_OVERLAP	FBgn0015904	0	TSS_OVERLAP	ara:FBgn0015904	0
1489	chr3R	27136111	27137297	822	13.52	376.68	GENE_OVERLAP	FBgn0085376	0	TSS_OVERLAP	27136874:27136887	0
1490	chr3R	7598921	7600021	761	10.95	376.31	GENE_OVERLAP	FBgn0265276	0	TSS_OVERLAP	l(3)neo38:FBgn0265276	0
1491	chrX	13629918	13630699	423	18.62	376.18	GENE_OVERLAP	FBgn0001612,FBgn0001087	0	TSS_OVERLAP	g:FBgn0001087	0
1492	chrX	3669775	3670945	340	11.53	376.16	GENE_OVERLAP	FBgn0086899	0	TSS_CLOSE	3674460:3674481	3515
1493	chr3L	270296	272156	1409	8.32	375.97	GENE_OVERLAP	FBgn0027111,FBgn0029002	0	TSS_OVERLAP	270448:270575,miple:FBgn0027111,miple2:FBgn0029002,271168:271206	0
1494	chr2L	9972067	9973154	475	9.42	375.68	GENE_CLOSE	FBgn0011272	3448	TSS_CLOSE	RpL13:FBgn0011272	4114
1495	chr3L	4121679	4122733	623	10.13	375.36	GENE_OVERLAP	FBgn0035499	0	TSS_OVERLAP	Chd64:FBgn0035499	0
1496	chrX	8560221	8561005	422	10.93	374.91	GENE_CLOSE	FBgn0030055	10091	TSS_CLOSE	CG11284:FBgn0030056	14493
1497	chr3L	16967796	16968915	411	10.25	374.54	GENE_OVERLAP	FBgn0261547	0	TSS_CLOSE	16979816:16979827	10901
1498	chrX	2064095	2065094	603	14.1	374.44	GENE_OVERLAP	FBgn0023540	0	TSS_CLOSE	CG3621:FBgn0025839	1459
1499	chr2L	16887281	16889343	701	8.81	374.21	GENE_OVERLAP	FBgn0265542,FBgn0040985,FBgn0261671	0	TSS_OVERLAP	CG6115:FBgn0040985,CG6115:FBgn0040985	0
1500	chr3L	20466068	20467323	441	10.59	373.99	GENE_OVERLAP	FBgn0036998,FBgn0052428	0	TSS_OVERLAP	CG32428:FBgn0052428,CG5969:FBgn0036998,CG32428:FBgn0052428,CG32428:FBgn0052428	0
1501	chrX	8109020	8110579	440	9.04	373.39	GENE_OVERLAP	FBgn0261873	0	TSS_OVERLAP	sdt:FBgn0261873	0
1502	chr3R	27619238	27620713	450	12.27	373.26	GENE_OVERLAP	FBgn0039877,FBgn0027620	0	TSS_OVERLAP	CG2118:FBgn0039877,Acf1:FBgn0027620	0
1503	chr3L	7854456	7855810	849	9.49	373.17	GENE_OVERLAP	FBgn0016694	0	TSS_CLOSE	Pdp1:FBgn0016694	4652
1504	chr3L	12602222	12603025	409	8.94	372.9	GENE_OVERLAP	FBgn0015919	0	TSS_OVERLAP	12602727:12602738	0
1505	chr3R	10450761	10451993	671	12.58	372.58	GENE_OVERLAP	FBgn0003169,FBgn0013981	0	TSS_OVERLAP	put:FBgn0003169,His4r:FBgn0013981,put:FBgn0003169	0
1506	chrX	15486814	15488045	875	16.2	372.3	GENE_OVERLAP	FBgn0030662	0	TSS_CLOSE	CG8097:FBgn0030660	9322
1507	chrX	14141301	14142046	410	14.5	372.28	GENE_OVERLAP	FBgn0002873	0	TSS_CLOSE	mRNA-cap:FBgn0030556	4443
1508	chr3L	711553	712440	636	17.21	372.19	GENE_OVERLAP	FBgn0035159	0	TSS_CLOSE	CkIIalpha-i3:FBgn0025676	1187
1509	chr2L	16277935	16278720	402	11.91	371.88	GENE_OVERLAP	FBgn0001994	0	TSS_CLOSE	crp:FBgn0001994	8988
1510	chr3L	18218968	18219759	437	17.04	371.74	GENE_CLOSE	FBgn0036782	22231	TSS_CLOSE	W:FBgn0003997	40224
1511	chr2L	16679658	16680933	369	15.09	371.64	GENE_OVERLAP	FBgn0261278,FBgn0002652,FBgn0001185	0	TSS_OVERLAP	grp:FBgn0261278,grp:FBgn0261278	0
1512	chr3L	2820495	2821757	578	8.33	371.35	GENE_OVERLAP	FBgn0263392	0	TSS_CLOSE	2820150:2820260	235
1513	chr3R	19334184	19335675	952	10.17	371.28	GENE_CLOSE	FBgn0085318	981	TSS_CLOSE	Irk2:FBgn0039081	8344
1514	chr3R	11507773	11508499	364	14.08	371.16	GENE_OVERLAP	FBgn0053207	0	TSS_CLOSE	CG31446:FBgn0051446	10303
1515	chr3L	18223511	18224567	458	11.55	371.04	GENE_CLOSE	FBgn0036783	20621	TSS_CLOSE	W:FBgn0003997	44767
1516	chr3L	14649099	14650005	381	10.49	371.01	GENE_OVERLAP	FBgn0041604	0	TSS_CLOSE	14665934:14666131	15929
1517	chr3R	5334953	5336496	1128	15.65	370.82	GENE_OVERLAP	FBgn0260010,FBgn0003205	0	TSS_OVERLAP	rump:FBgn0260010	0
1518	chr2L	21309185	21310568	894	12.41	370.26	GENE_OVERLAP	FBgn0032940	0	TSS_OVERLAP	Mio:FBgn0032940,Mio:FBgn0032940	0
1519	chrX	15226961	15227969	583	11.85	370.15	GENE_OVERLAP	FBgn0030628,FBgn0026428	0	TSS_OVERLAP	CG9114:FBgn0030628	0
1520	chr3L	11003270	11004418	293	8.15	369.98	GENE_CLOSE	FBgn0013469	1337	TSS_CLOSE	klu:FBgn0013469	1327
1521	chr3R	3788240	3789704	1088	8.45	369.96	GENE_OVERLAP	FBgn0000504	0	TSS_OVERLAP	dsx:FBgn0000504	0
1522	chr3L	13015520	13016956	292	8.55	369.92	GENE_OVERLAP	FBgn0036337,FBgn0260441,FBgn0086078	0	TSS_OVERLAP	RpS12:FBgn0260441,RpS12:FBgn0260441,CG11255:FBgn0036337	0
1523	chrX	1151982	1152852	532	12.47	369.67	GENE_OVERLAP	FBgn0028550	0	TSS_CLOSE	Atf3:FBgn0028550	5994
1524	chr2L	10306395	10307838	510	12.45	369.59	GENE_OVERLAP	FBgn0032213,FBgn0032214	0	TSS_OVERLAP	CG5390:FBgn0032213,CG4968:FBgn0032214	0
1525	chr2R	9464835	9465839	535	7.3	369.25	GENE_OVERLAP	FBgn0265497,FBgn0265496	0	TSS_CLOSE	CG42808:FBgn0261990	2800
1526	chr2R	5988134	5989786	1235	7.55	369.04	GENE_OVERLAP	FBgn0004907	0	TSS_OVERLAP	14-3-3zeta:FBgn0004907	0
1527	chrX	11283417	11284387	336	10.76	368.97	GENE_OVERLAP	FBgn0001624	0	TSS_OVERLAP	dlg1:FBgn0001624,dlg1:FBgn0001624	0
1528	chr3L	7971707	7972712	422	10.95	368.83	GENE_OVERLAP	FBgn0011817,FBgn0035831	0	TSS_OVERLAP	nmo:FBgn0011817,CG8038:FBgn0035831,nmo:FBgn0011817	0
1529	chr3R	26083197	26085589	1460	5.48	368.66	GENE_CLOSE	FBgn0039761	3378	TSS_CLOSE	CG9682:FBgn0039760	6378
1530	chr3L	8552496	8553369	385	13.37	368.57	GENE_OVERLAP	FBgn0260442	0	TSS_CLOSE	CG6638:FBgn0035911	15695
1531	chr2R	14689609	14690496	599	8.03	368.18	GENE_OVERLAP	FBgn0010651	0	TSS_OVERLAP	l(2)08717:FBgn0010651	0
1532	chr3R	23417504	23419125	460	9.76	367.42	GENE_OVERLAP	FBgn0039527	0	TSS_CLOSE	raps:FBgn0040080	8832
1533	chr2R	7924324	7925233	437	13.87	367.01	GENE_OVERLAP	FBgn0010339,FBgn0262820	0	TSS_OVERLAP	128up:FBgn0010339	0
1534	chr2L	5435546	5436384	547	15.82	366.96	GENE_OVERLAP	FBgn0051647	0	TSS_CLOSE	mid:FBgn0261963	25225
1535	chr2R	18065717	18067684	1514	6.9	366.82	GENE_OVERLAP	FBgn0034706,FBgn0034705,FBgn0050279	0	TSS_OVERLAP	CG11275:FBgn0034706	0
1536	chr2R	2475006	2477512	2188	5.86	366.6	GENE_OVERLAP	FBgn0086655	0	TSS_CLOSE	2497987:2497997	20475
1537	chr3L	19287275	19288339	669	7.06	366.58	GENE_OVERLAP	FBgn0028380	0	TSS_OVERLAP	fal:FBgn0028380	0
1538	chr3L	9007458	9008140	307	13.69	366.47	GENE_OVERLAP	FBgn0035956	0	TSS_CLOSE	Doc2:FBgn0035956	4148
1539	chrX	10212472	10213701	1002	10.53	366.46	GENE_OVERLAP	FBgn0259170	0	TSS_CLOSE	10219911:10219996	6210
1540	chr3L	222923	225898	1876	6.13	366.45	GENE_OVERLAP	FBgn0053229,FBgn0035113,FBgn0262109	0	TSS_OVERLAP	CG33229:FBgn0053229,CG33229:FBgn0053229	0
1541	chr2R	16214003	16215601	310	9.28	366.33	GENE_OVERLAP	FBgn0034504,FBgn0034503	0	TSS_OVERLAP	MED8:FBgn0034503,CG8929:FBgn0034504	0
1542	chr2L	18463260	18464638	940	10.62	366.33	GENE_OVERLAP	FBgn0263049	0	TSS_CLOSE	bsf:FBgn0032679	8659
1543	chr3L	17957709	17959234	1133	8.52	366.04	GENE_OVERLAP	FBgn0000568	0	TSS_CLOSE	Eip75B:FBgn0000568	2789
1544	chr2L	16601281	16602280	673	9.55	366.02	GENE_OVERLAP	FBgn0259735	0	TSS_OVERLAP	CG42389:FBgn0259735,CG42389:FBgn0259735	0
1545	chr3L	3303151	3304483	560	8.82	365.99	GENE_OVERLAP	FBgn0035432	0	TSS_OVERLAP	ZnT63C:FBgn0035432,ZnT63C:FBgn0035432	0
1546	chr3R	27329860	27332019	1034	6.76	365.72	GENE_OVERLAP	FBgn0039851	0	TSS_CLOSE	mey:FBgn0039851	4740
1547	chrX	13729	14160	295	18.62	365.55	GENE_CLOSE	FBgn0058469	4720	TSS_CLOSE	23094:23273	8934
1548	chr2L	1722286	1723733	928	10.81	365.54	GENE_OVERLAP	FBgn0031359	0	TSS_CLOSE	CG18317:FBgn0031359	144
1549	chr2R	20486964	20487837	446	12.41	365.19	GENE_OVERLAP	FBgn0035032,FBgn0035033	0	TSS_OVERLAP	CG4692:FBgn0035032,CG3548:FBgn0035033	0
1550	chr3L	17888588	17889599	567	7.14	365.05	GENE_OVERLAP	FBgn0036769	0	TSS_OVERLAP	Tsp74F:FBgn0036769,17889280:17889317	0
1551	chr2R	10027624	10029107	823	9.24	364.92	GENE_OVERLAP	FBgn0040752	0	TSS_OVERLAP	Prosap:FBgn0040752,Prosap:FBgn0040752,Prosap:FBgn0040752	0
1552	chr2L	7306688	7307516	292	11.55	364.76	GENE_OVERLAP	FBgn0004009	0	TSS_OVERLAP	wg:FBgn0004009	0
1553	chr3L	17954470	17955178	402	14.69	364.63	GENE_OVERLAP	FBgn0000568	0	TSS_OVERLAP	Eip75B:FBgn0000568	0
1554	chr3L	15617975	15619634	774	7.41	364.48	GENE_OVERLAP	FBgn0259236	0	TSS_CLOSE	CG7372:FBgn0036522	4839
1555	chr3R	17208167	17208926	355	12.27	364.33	GENE_CLOSE	FBgn0004110	475	TSS_CLOSE	tin:FBgn0004110	3393
1556	chr2L	16806891	16807699	474	12.6	364.22	GENE_OVERLAP	FBgn0086673,FBgn0032609	0	TSS_OVERLAP	CG13272:FBgn0086673	0
1557	chr2R	18627593	18628568	308	8.52	364.14	GENE_OVERLAP	FBgn0028371,FBgn0259145	0	TSS_CLOSE	jbug:FBgn0028371	10802
1558	chr3R	5699057	5701076	1312	7.46	364.13	GENE_OVERLAP	FBgn0263097	0	TSS_OVERLAP	Glut4EF:FBgn0263097,Glut4EF:FBgn0263097,Glut4EF:FBgn0263097,Glut4EF:FBgn0263097	0
1559	chr3R	919081	920260	383	11.39	363.9	GENE_CLOSE	FBgn0010313	6332	TSS_CLOSE	912785:912797	6284
1560	chr2R	14459110	14460949	1267	10.22	363.81	GENE_OVERLAP	FBgn0050115	0	TSS_CLOSE	Pepck:FBgn0003067	34828
1561	chr2R	5548720	5550470	1192	9.11	363.58	GENE_OVERLAP	FBgn0033438,FBgn0011921	0	TSS_CLOSE	Mmp2:FBgn0033438	20510
1562	chr2L	19570945	19573650	2223	5.29	363.22	GENE_OVERLAP	FBgn0005672	0	TSS_OVERLAP	spi:FBgn0005672,spi:FBgn0005672,spi:FBgn0005672	0
1563	chr2L	4031093	4032138	329	10.41	363.11	GENE_OVERLAP	FBgn0000547	0	TSS_OVERLAP	ed:FBgn0000547	0
1564	chrX	2039049	2040670	301	6.39	362.97	GENE_OVERLAP	FBgn0004654	0	TSS_OVERLAP	Pgd:FBgn0004654	0
1565	chrX	6650178	6651121	484	12.55	362.85	GENE_OVERLAP	FBgn0029899	0	TSS_OVERLAP	CG14438:FBgn0029899,CG14438:FBgn0029899	0
1566	chr2R	15724455	15725216	313	11.36	362.48	GENE_CLOSE	FBgn0034476	3982	TSS_CLOSE	Toll-7:FBgn0034476	9861
1567	chr3R	2718647	2719698	327	8.43	362.36	GENE_CLOSE	FBgn0260642	2277	TSS_CLOSE	ftz:FBgn0001077	28561
1568	chr3L	13479036	13480912	846	8.03	362.16	GENE_OVERLAP	FBgn0036373,FBgn0036372	0	TSS_OVERLAP	CG10741:FBgn0036373,CG10083:FBgn0036372,CG10083:FBgn0036372	0
1569	chr3L	4226783	4228732	1346	7.23	361.88	GENE_OVERLAP	FBgn0001257	0	TSS_OVERLAP	ImpL2:FBgn0001257,ImpL2:FBgn0001257	0
1570	chr3R	21563184	21564567	409	10.64	361.82	GENE_OVERLAP	FBgn0051092	0	TSS_CLOSE	LpR1:FBgn0066101	14002
1571	chr3R	7774200	7775146	649	11.43	361.76	GENE_OVERLAP	FBgn0037963	0	TSS_CLOSE	CG31211:FBgn0051211	237
1572	chr2R	17984914	17985796	525	10.48	361.4	GENE_OVERLAP	FBgn0034693	0	TSS_CLOSE	CG11073:FBgn0034693	1041
1573	chr2L	12460971	12462806	289	8.11	361.1	GENE_OVERLAP	FBgn0259176	0	TSS_OVERLAP	bun:FBgn0259176	0
1574	chrX	17596081	17597923	1306	7.22	361.08	GENE_OVERLAP	FBgn0030863,FBgn0026192	0	TSS_OVERLAP	CG8188:FBgn0030863,CG8188:FBgn0030863,par-6:FBgn0026192	0
1575	chr2R	16505289	16506394	419	9.04	361.03	GENE_OVERLAP	FBgn0034527,FBgn0050147	0	TSS_OVERLAP	Hil:FBgn0050147,CG9945:FBgn0034527,16506056:16506096	0
1576	chr3R	5908309	5909345	288	8.9	360.98	GENE_CLOSE	FBgn0037786	7214	TSS_CLOSE	5919478:5919692	10133
1577	chr3L	18187192	18188811	1286	6.95	360.96	GENE_CLOSE	FBgn0036782	5783	TSS_CLOSE	W:FBgn0003997	8448
1578	chr2L	10246572	10247401	517	12.11	360.89	GENE_OVERLAP	FBgn0024248	0	TSS_OVERLAP	chico:FBgn0024248	0
1579	chr2L	7973229	7974467	559	9.86	360.86	GENE_OVERLAP	FBgn0085450	0	TSS_CLOSE	Snoo:FBgn0085450	2492
1580	chr3R	16952263	16953569	999	8.39	360.17	GENE_OVERLAP	FBgn0038858,FBgn0023423	0	TSS_OVERLAP	slmb:FBgn0023423,slmb:FBgn0023423,CG5793:FBgn0038858	0
1581	chr2L	6085242	6086498	301	7.3	359.95	GENE_OVERLAP	FBgn0028420	0	TSS_CLOSE	Kr-h1:FBgn0028420	4909
1582	chr3R	4680074	4681107	496	7.94	359.88	GENE_OVERLAP	FBgn0262614	0	TSS_CLOSE	pyd:FBgn0262614	2265
1583	chrX	16655301	16656637	1006	10.12	359.26	GENE_OVERLAP	FBgn0001250	0	TSS_CLOSE	if:FBgn0001250	932
1584	chr4	1000128	1001081	558	11.74	359.19	GENE_CLOSE	FBgn0039932	1080	TSS_CLOSE	toy:FBgn0019650	9246
1585	chr2L	21023865	21024957	524	8.76	359.19	GENE_OVERLAP	FBgn0250867	0	TSS_CLOSE	CG42238:FBgn0250867	26775
1586	chr3R	17497154	17498028	325	13.04	359.18	GENE_OVERLAP	FBgn0051176,FBgn0259113	0	TSS_CLOSE	CG6353:FBgn0038893	8455
1587	chr3L	14735793	14737241	635	6.93	358.87	GENE_OVERLAP	FBgn0259175	0	TSS_CLOSE	Trl:FBgn0013263	12928
1588	chr2L	7618912	7619951	387	10.5	358.6	GENE_CLOSE	FBgn0031926	2379	TSS_CLOSE	CG6739:FBgn0031926	10514
1589	chr3R	10643148	10644293	562	10.03	358.55	GENE_OVERLAP	FBgn0264754	0	TSS_CLOSE	btsz:FBgn0264754	5515
1590	chr2L	21899040	21899897	576	11.54	358.08	GENE_CLOSE	FBgn0032965	751	TSS_CLOSE	tsh:FBgn0003866	69804
1591	chr3R	7950937	7951717	442	11.44	357.99	GENE_OVERLAP	FBgn0037992	0	TSS_CLOSE	CG4702:FBgn0037992	1342
1592	chrX	16042849	16043570	442	13.62	357.99	GENE_OVERLAP	FBgn0042650	0	TSS_CLOSE	disco-r:FBgn0042650	25516
1593	chr3L	802478	803458	548	10.66	357.87	GENE_OVERLAP	FBgn0035161	0	TSS_CLOSE	CG13900:FBgn0035162	24033
1594	chr4	1009882	1010696	338	10.07	357.85	GENE_OVERLAP	FBgn0019650	0	TSS_OVERLAP	toy:FBgn0019650	0
1595	chrX	15753239	15755002	870	9.08	357.71	GENE_OVERLAP	FBgn0001105,FBgn0065035	0	TSS_OVERLAP	AlkB:FBgn0065035,Gbeta13F:FBgn0001105,Gbeta13F:FBgn0001105	0
1596	chr2R	11119174	11120270	358	10.2	357.66	GENE_OVERLAP	FBgn0265508,FBgn0259878	0	TSS_CLOSE	Hex-C:FBgn0001187	11311
1597	chr3R	4485030	4486536	1126	8.55	357.34	GENE_OVERLAP	FBgn0263231	0	TSS_OVERLAP	4485919:4486181	0
1598	chr2R	14027974	14030155	314	10.18	356.87	GENE_OVERLAP	FBgn0265297	0	TSS_OVERLAP	pAbp:FBgn0265297,pAbp:FBgn0265297	0
1599	chr2R	11985409	11986695	700	9.74	356.82	GENE_OVERLAP	FBgn0083983,FBgn0034072	0	TSS_OVERLAP	Dg:FBgn0034072	0
1600	chr3R	25871684	25872772	255	11.44	356.68	GENE_OVERLAP	FBgn0002626,FBgn0039741	0	TSS_OVERLAP	CG7943:FBgn0039741,RpL32:FBgn0002626,CG7943:FBgn0039741	0
1601	chr2L	6323434	6324809	299	10.2	356.64	GENE_OVERLAP	FBgn0053531,FBgn0265624	0	TSS_CLOSE	Pez:FBgn0031799	13530
1602	chr2R	5030802	5031833	626	12.6	356.3	GENE_OVERLAP	FBgn0050342,FBgn0086656	0	TSS_OVERLAP	shrb:FBgn0086656,Prp38:FBgn0050342	0
1603	chr3L	17479824	17481022	432	7.37	356.14	GENE_OVERLAP	FBgn0036732	0	TSS_OVERLAP	17480214:17480231,Oatp74D:FBgn0036732	0
1604	chr3R	26633967	26635796	305	11.81	356.11	GENE_OVERLAP	FBgn0027598	0	TSS_OVERLAP	cindr:FBgn0027598	0
1605	chr2R	14769117	14770202	531	10.39	355.93	GENE_OVERLAP	FBgn0034408	0	TSS_CLOSE	sano:FBgn0034408	1478
1606	chrX	9981976	9982938	331	11.74	355.93	GENE_OVERLAP	FBgn0083940	0	TSS_CLOSE	CG34104:FBgn0083940	1300
1607	chr2L	1715440	1716269	473	14.42	355.16	GENE_OVERLAP	FBgn0031359,FBgn0086698	0	TSS_OVERLAP	frtz:FBgn0086698	0
1608	chr3L	20613289	20614326	442	8.76	354.99	GENE_OVERLAP	FBgn0001323	0	TSS_OVERLAP	knrl:FBgn0001323	0
1609	chr3R	19120827	19121644	400	12.23	354.93	GENE_OVERLAP	FBgn0003118	0	TSS_CLOSE	pnt:FBgn0003118	172
1610	chr3R	24888099	24890610	1408	7.76	354.71	GENE_OVERLAP	FBgn0039632,FBgn0039633	0	TSS_OVERLAP	Cul-5:FBgn0039632	0
1611	chr3R	18998853	19000072	890	10.22	354.6	GENE_OVERLAP	FBgn0265042	0	TSS_CLOSE	19014806:19014917	14734
1612	chr2R	12547813	12548755	475	13.05	354.42	GENE_OVERLAP	FBgn0024315	0	TSS_CLOSE	Picot:FBgn0024315	1102
1613	chr2R	20972695	20973404	327	19.03	354.33	GENE_OVERLAP	FBgn0003715	0	TSS_CLOSE	gol:FBgn0004919	811
1614	chr2R	2515180	2516518	573	9.17	354.26	GENE_OVERLAP	FBgn0262736	0	TSS_OVERLAP	Vha16-1:FBgn0262736	0
1615	chr2R	6125391	6126967	307	8.76	354.18	GENE_CLOSE	FBgn0005619	370	TSS_CLOSE	Hr46:FBgn0000448	533
1616	chr3L	2878428	2879963	1234	8.76	354.09	GENE_OVERLAP	FBgn0263392	0	TSS_CLOSE	spz5:FBgn0035379	12060
1617	chrX	11386680	11387572	538	14.17	353.7	GENE_OVERLAP	FBgn0052666	0	TSS_OVERLAP	Drak:FBgn0052666	0
1618	chrX	7089440	7090656	369	9.08	353.56	GENE_OVERLAP	FBgn0265457,FBgn0029939	0	TSS_OVERLAP	CG9650:FBgn0029939	0
1619	chr3L	18618835	18619488	301	11.44	353.46	GENE_OVERLAP	FBgn0036801	0	TSS_OVERLAP	MYPT-75D:FBgn0036801	0
1620	chrX	658910	660048	337	12.17	353.43	GENE_OVERLAP	FBgn0015288	0	TSS_OVERLAP	RpL22:FBgn0015288,RpL22:FBgn0015288	0
1621	chr2R	17015303	17016417	730	11.91	353.13	GENE_OVERLAP	FBgn0002736,FBgn0020312	0	TSS_OVERLAP	CG4050:FBgn0020312,mago:FBgn0002736	0
1622	chr2L	9204915	9205919	452	10.34	352.92	GENE_OVERLAP	FBgn0041092	0	TSS_CLOSE	tai:FBgn0041092	38092
1623	chr2L	5399	6183	390	16.2	352.66	GENE_CLOSE	FBgn0031208	1346	TSS_CLOSE	l(2)gl:FBgn0002121	12210
1624	chr2L	12721636	12722560	255	10.11	352.37	GENE_OVERLAP	FBgn0032455,FBgn0032456	0	TSS_OVERLAP	CG5792:FBgn0032455,MRP:FBgn0032456	0
1625	chr3L	19078537	19080389	996	6.11	352.3	GENE_OVERLAP	FBgn0036844	0	TSS_OVERLAP	Mkp3:FBgn0036844	0
1626	chr2R	15310728	15312968	1718	6.85	351.96	GENE_OVERLAP	FBgn0263391,FBgn0012051	0	TSS_OVERLAP	CalpA:FBgn0012051,hts:FBgn0263391,hts:FBgn0263391,hts:FBgn0263391,hts:FBgn0263391	0
1627	chr2L	16815692	16817053	449	13.46	351.86	GENE_OVERLAP	FBgn0086673,FBgn0032609,FBgn0004797	0	TSS_OVERLAP	mdy:FBgn0004797	0
1628	chr3R	11021495	11023520	783	7.86	351.38	GENE_OVERLAP	FBgn0260659,FBgn0038296	0	TSS_OVERLAP	CG42542:FBgn0260659,CG42542:FBgn0260659,CG6752:FBgn0038296	0
1629	chr3L	8633955	8634949	553	8.67	351.04	GENE_OVERLAP	FBgn0052029	0	TSS_CLOSE	Cpr66D:FBgn0052029	261
1630	chr3L	12496643	12497844	737	8.76	350.99	GENE_OVERLAP	FBgn0036292,FBgn0264848	0	TSS_OVERLAP	vih:FBgn0264848,CG10646:FBgn0036292	0
1631	chr2R	11808537	11810405	1591	6.13	350.91	GENE_OVERLAP	FBgn0264089	0	TSS_CLOSE	bdg:FBgn0034049	9010
1632	chr3L	10731154	10731969	471	11.27	350.88	GENE_CLOSE	FBgn0262890	33056	TSS_CLOSE	NijA:FBgn0036101	41173
1633	chr3L	11825464	11826913	1238	8.82	350.75	GENE_OVERLAP	FBgn0000404	0	TSS_OVERLAP	CycA:FBgn0000404,CycA:FBgn0000404,CycA:FBgn0000404,CycA:FBgn0000404	0
1634	chr2L	701683	702710	699	10.95	350.37	GENE_OVERLAP	FBgn0000497	0	TSS_CLOSE	ds:FBgn0000497	6605
1635	chr2L	10219897	10222154	1478	10.77	350.29	GENE_OVERLAP	FBgn0024320,FBgn0250843	0	TSS_OVERLAP	Npc1a:FBgn0024320,10221347:10221436	0
1636	chr3R	5083837	5085219	382	7.3	350.14	GENE_OVERLAP	FBgn0037670,FBgn0037669	0	TSS_OVERLAP	CG9740:FBgn0037669,CG8436:FBgn0037670	0
1637	chr2R	10686391	10687510	815	11.31	350.11	GENE_OVERLAP	FBgn0001319	0	TSS_OVERLAP	kn:FBgn0001319	0
1638	chr3R	19766426	19767469	494	12.05	349.96	GENE_OVERLAP	FBgn0001098	0	TSS_CLOSE	Gdh:FBgn0001098	712
1639	chr2R	6424792	6426497	591	5.48	349.65	GENE_OVERLAP	FBgn0005630	0	TSS_CLOSE	lola:FBgn0005630	2200
1640	chr3R	530752	532290	331	8.39	349.34	GENE_OVERLAP	FBgn0263346	0	TSS_CLOSE	CG43427:FBgn0263346	448
1641	chrX	4498855	4499882	699	9.39	348.88	GENE_OVERLAP	FBgn0052773	0	TSS_CLOSE	peb:FBgn0003053	11710
1642	chr3L	10845278	10846491	569	7.41	348.82	GENE_CLOSE	FBgn0026160	4498	TSS_CLOSE	tna:FBgn0026160	4493
1643	chr2R	4610461	4612466	900	7.15	348.69	GENE_OVERLAP	FBgn0263463,FBgn0040777,FBgn0005695	0	TSS_OVERLAP	CG14767:FBgn0040777,gcl:FBgn0005695,CG14767:FBgn0040777	0
1644	chrX	19742015	19742794	431	15.22	348.5	GENE_OVERLAP	FBgn0261811	0	TSS_OVERLAP	19742345:19742644	0
1645	chr3L	4363695	4364825	431	10.04	348.45	GENE_OVERLAP	FBgn0035533,FBgn0035534	0	TSS_OVERLAP	mRpS6:FBgn0035534,Cip4:FBgn0035533	0
1646	chr3L	3074571	3076038	649	8.76	348.34	GENE_OVERLAP	FBgn0035397	0	TSS_CLOSE	CG11486:FBgn0035397	1214
1647	chr3R	19046848	19047958	844	7.41	348.32	GENE_OVERLAP	FBgn0262975	0	TSS_CLOSE	19052347:19052437	4389
1648	chr4	76645	77451	500	11.27	348.12	GENE_OVERLAP	FBgn0004859,FBgn0264617	0	TSS_OVERLAP	ci:FBgn0004859,ci:FBgn0004859	0
1649	chr3L	18890992	18892684	1198	8.49	347.98	GENE_OVERLAP	FBgn0036825,FBgn0036824	0	TSS_OVERLAP	RpL26:FBgn0036825,CG3902:FBgn0036824	0
1650	chr2L	6044940	6046592	785	9.7	347.91	GENE_OVERLAP	FBgn0262317,FBgn0000052	0	TSS_OVERLAP	ade2:FBgn0000052,ade2:FBgn0000052	0
1651	chrX	11031571	11032621	315	10.08	347.75	GENE_OVERLAP	FBgn0030269	0	TSS_OVERLAP	CG18292:FBgn0030269	0
1652	chr2R	7353459	7354152	391	13.14	347.48	GENE_CLOSE	FBgn0000581	684	TSS_CLOSE	inv:FBgn0001269	9056
1653	chr2L	9613142	9614396	420	8.52	347.32	GENE_OVERLAP	FBgn0040070	0	TSS_OVERLAP	Trx-2:FBgn0040070	0
1654	chrX	5454353	5455079	502	9.25	347.23	GENE_CLOSE	FBgn0263512	137	TSS_CLOSE	Vsx1:FBgn0263511	33204
1655	chr3L	6392997	6394081	575	9.98	347.09	GENE_OVERLAP	FBgn0261801	0	TSS_OVERLAP	6393690:6393710	0
1656	chr3R	10548904	10550368	1131	8.96	347.05	GENE_OVERLAP	FBgn0262127	0	TSS_OVERLAP	kibra:FBgn0262127	0
1657	chr3R	7904114	7906285	1608	7.75	347.03	GENE_OVERLAP	FBgn0037989	0	TSS_CLOSE	dpr17:FBgn0051361	14309
1658	chr2L	18665786	18666522	318	12.73	346.95	GENE_OVERLAP	FBgn0086200	0	TSS_CLOSE	CG43338:FBgn0263079	3505
1659	chrX	10019181	10019977	405	11.23	346.77	GENE_OVERLAP	FBgn0083940	0	TSS_CLOSE	CG34104:FBgn0083940	38505
1660	chr2R	6006478	6007286	332	13.52	346.67	GENE_OVERLAP	FBgn0033486	0	TSS_CLOSE	CG11866:FBgn0033486	978
1661	chr3R	1076749	1077824	762	10.69	346.21	GENE_OVERLAP	FBgn0260462,FBgn0264789	0	TSS_OVERLAP	CG12163:FBgn0260462	0
1662	chr2L	5723593	5725179	447	8.43	346.19	GENE_OVERLAP	FBgn0024191,FBgn0031736	0	TSS_OVERLAP	CG11030:FBgn0031736	0
1663	chrX	6878790	6880003	394	8.91	345.79	GENE_OVERLAP	FBgn0004646	0	TSS_CLOSE	bou:FBgn0261284	457
1664	chr3R	26109999	26111580	600	8.96	345.78	GENE_OVERLAP	FBgn0010113	0	TSS_CLOSE	hdc:FBgn0010113	5852
1665	chr3R	15051888	15052715	482	11.95	345.77	GENE_OVERLAP	FBgn0038690,FBgn0262468	0	TSS_OVERLAP	vib:FBgn0262468	0
1666	chr2R	4331904	4332646	354	14.32	345.74	GENE_OVERLAP	FBgn0014469,FBgn0262316	0	TSS_OVERLAP	Cyp4e2:FBgn0014469	0
1667	chrX	3301621	3303403	281	8.03	345.23	GENE_OVERLAP	FBgn0029657	0	TSS_CLOSE	dm:FBgn0262656	34252
1668	chr3R	6089427	6091297	627	9.93	345.17	GENE_OVERLAP	FBgn0040078,FBgn0262617	0	TSS_OVERLAP	CG43143:FBgn0262617	0
1669	chrX	20583104	20583800	335	15.79	344.81	GENE_CLOSE	FBgn0003300	14756	TSS_CLOSE	run:FBgn0003300	17492
1670	chrX	4849802	4850653	530	10.13	344.61	GENE_CLOSE	FBgn0004368	344	TSS_CLOSE	Ptp4E:FBgn0004368	15228
1671	chr3L	16640466	16641404	595	15.61	344.46	GENE_OVERLAP	FBgn0000017	0	TSS_OVERLAP	Abl:FBgn0000017	0
1672	chr3L	9607627	9608933	394	8.33	344.45	GENE_OVERLAP	FBgn0002528	0	TSS_OVERLAP	LanB2:FBgn0002528	0
1673	chrX	5631346	5632786	775	10.22	344.17	GENE_OVERLAP	FBgn0052758,FBgn0261383	0	TSS_OVERLAP	CG32758:FBgn0052758	0
1674	chr3L	12519361	12520386	753	9.44	344.07	GENE_OVERLAP	FBgn0036298,FBgn0004926	0	TSS_OVERLAP	eIF-2beta:FBgn0004926	0
1675	chr3R	11954101	11955387	388	11.59	343.84	GENE_OVERLAP	FBgn0003319	0	TSS_OVERLAP	Sb:FBgn0003319	0
1676	chr3R	10566044	10567758	483	7.99	343.61	GENE_OVERLAP	FBgn0263929,FBgn0011217	0	TSS_OVERLAP	eff:FBgn0011217,eff:FBgn0011217,10567291:10567366	0
1677	chr2L	3301840	3303941	394	5.04	343.58	GENE_OVERLAP	FBgn0031516	0	TSS_OVERLAP	CG9663:FBgn0031516	0
1678	chr2L	19492921	19494069	584	9.35	343.52	GENE_OVERLAP	FBgn0002044,FBgn0032793	0	TSS_OVERLAP	swm:FBgn0002044,CG10189:FBgn0032793,swm:FBgn0002044	0
1679	chr3R	9656897	9657684	511	12	342.94	GENE_CLOSE	FBgn0013998	2511	TSS_CLOSE	Nsf2:FBgn0013998	5919
1680	chrX	10980074	10980810	438	11.74	342.85	GENE_OVERLAP	FBgn0003366	0	TSS_CLOSE	sev:FBgn0003366	320
1681	chr3R	11113144	11114044	491	13.66	342.76	GENE_OVERLAP	FBgn0003721	0	TSS_OVERLAP	Tm1:FBgn0003721	0
1682	chr3L	14479483	14480974	438	7.67	342.72	GENE_OVERLAP	FBgn0087007	0	TSS_CLOSE	bbg:FBgn0087007	21944
1683	chr2L	21628297	21630255	1672	7.75	342.71	GENE_OVERLAP	FBgn0022893	0	TSS_OVERLAP	Df31:FBgn0022893	0
1684	chrX	13194446	13195541	508	9.39	342.28	GENE_OVERLAP	FBgn0030467	0	TSS_CLOSE	CG1622:FBgn0030468	3067
1685	chr3L	9050418	9051637	322	8.26	342.02	GENE_OVERLAP	FBgn0000116	0	TSS_OVERLAP	Argk:FBgn0000116	0
1686	chr2R	7566546	7567351	327	13.77	341.88	GENE_OVERLAP	FBgn0044020,FBgn0040491	0	TSS_OVERLAP	Buffy:FBgn0040491,Roc2:FBgn0044020	0
1687	chr3L	21088606	21089999	458	12.21	341.83	GENE_OVERLAP	FBgn0020294	0	TSS_CLOSE	ko:FBgn0020294	3194
1688	chrX	21475496	21476959	269	10.93	341.68	GENE_OVERLAP	FBgn0027588	0	TSS_OVERLAP	CG14476:FBgn0027588,CG14476:FBgn0027588	0
1689	chr2R	15753347	15754394	380	13.14	341.45	GENE_OVERLAP	FBgn0043532	0	TSS_CLOSE	Toll-7:FBgn0034476	38753
1690	chr3L	21049633	21050355	540	11.74	341.25	GENE_OVERLAP	FBgn0026179	0	TSS_CLOSE	siz:FBgn0026179	21783
1691	chr3L	14539859	14540576	303	15.33	340.87	GENE_OVERLAP	FBgn0036428	0	TSS_CLOSE	CG9238:FBgn0036428	3282
1692	chr2L	7436624	7438419	897	7.55	340.84	GENE_OVERLAP	FBgn0031914	0	TSS_OVERLAP	7437487:7437499	0
1693	chrX	6435935	6436686	419	12.91	340.72	GENE_OVERLAP	FBgn0085446	0	TSS_CLOSE	CG34417:FBgn0085446	3461
1694	chr2L	674948	677331	421	7.37	340.69	GENE_OVERLAP	FBgn0000497	0	TSS_CLOSE	ds:FBgn0000497	17678
1695	chr2L	7962168	7962903	166	10.95	340.67	GENE_OVERLAP	FBgn0085450	0	TSS_CLOSE	Snoo:FBgn0085450	14056
1696	chr3L	17332082	17332917	373	14.53	340.64	GENE_OVERLAP	FBgn0036710	0	TSS_OVERLAP	CG6479:FBgn0036710	0
1697	chr2L	16257065	16257870	516	15.17	340.34	GENE_OVERLAP	FBgn0028515,FBgn0024734	0	TSS_OVERLAP	PRL-1:FBgn0024734,PRL-1:FBgn0024734	0
1698	chr2L	11516497	11517591	760	13.66	340.24	GENE_OVERLAP	FBgn0032364,FBgn0032363	0	TSS_OVERLAP	CG6509:FBgn0032363	0
1699	chr2L	11970656	11971572	515	9.96	340.24	GENE_OVERLAP	FBgn0263019	0	TSS_CLOSE	CG6686:FBgn0032388	16416
1700	chr3L	7521124	7522607	434	9.98	339.92	GENE_OVERLAP	FBgn0028582	0	TSS_OVERLAP	lqf:FBgn0028582,lqf:FBgn0028582	0
1701	chr3R	2737799	2739118	283	8.76	339.77	GENE_OVERLAP	FBgn0260642	0	TSS_CLOSE	Antp:FBgn0260642	19434
1702	chr2R	17359527	17360250	465	9.76	339.54	GENE_OVERLAP	FBgn0010415	0	TSS_CLOSE	Sdc:FBgn0010415	7563
1703	chr2L	5461006	5461881	563	11.1	339.36	GENE_OVERLAP	FBgn0261963	0	TSS_OVERLAP	mid:FBgn0261963	0
1704	chr3L	9864232	9865106	446	14.08	339.17	GENE_CLOSE	FBgn0027567	458	TSS_CLOSE	CG8108:FBgn0027567	6363
1705	chr3R	4829279	4830865	435	11.65	338.53	GENE_OVERLAP	FBgn0051100,FBgn0037652	0	TSS_OVERLAP	CG11980:FBgn0037652	0
1706	chr2L	16599828	16601225	331	7.55	338.45	GENE_OVERLAP	FBgn0259735	0	TSS_CLOSE	CG42389:FBgn0259735	422
1707	chr3L	377706	378576	427	8.12	338.23	GENE_OVERLAP	FBgn0262139	0	TSS_CLOSE	377332:377342	364
1708	chr2R	14119878	14121088	446	9.66	338.05	GENE_OVERLAP	FBgn0000658	0	TSS_OVERLAP	fj:FBgn0000658	0
1709	chr2R	17621117	17622044	529	12.84	337.98	GENE_CLOSE	FBgn0034657	9553	TSS_CLOSE	LBR:FBgn0034657	10176
1710	chr2R	7270743	7271936	880	8.76	337.95	GENE_OVERLAP	FBgn0033631	0	TSS_OVERLAP	7271272:7271282,7271474:7271652	0
1711	chrX	1801843	1803422	404	7.8	337.72	GENE_OVERLAP	FBgn0023509,FBgn0023511,FBgn0023510	0	TSS_OVERLAP	mip130:FBgn0023509,Edem1:FBgn0023511,Rbcn-3B:FBgn0023510	0
1712	chr3L	18011414	18012627	913	12.01	337.65	GENE_OVERLAP	FBgn0000568	0	TSS_CLOSE	Eip75B:FBgn0000568	56494
1713	chr2L	13512683	13513860	794	8.76	337.51	GENE_OVERLAP	FBgn0023407	0	TSS_CLOSE	B4:FBgn0023407	20879
1714	chr3R	11876020	11877335	541	10.5	337.39	GENE_OVERLAP	FBgn0027948,FBgn0038396	0	TSS_OVERLAP	msps:FBgn0027948	0
1715	chr3L	15947539	15949017	672	12.65	337.3	GENE_OVERLAP	FBgn0036545,FBgn0000489	0	TSS_OVERLAP	GXIVsPLA2:FBgn0036545,Pka-C3:FBgn0000489	0
1716	chrX	20264533	20265691	856	19.08	337.1	GENE_OVERLAP	FBgn0031106,FBgn0031107	0	TSS_OVERLAP	Syx16:FBgn0031106,HERC2:FBgn0031107	0
1717	chr2R	3239550	3240412	447	10.95	337.01	GENE_OVERLAP	FBgn0033159	0	TSS_CLOSE	Dscam:FBgn0033159	14988
1718	chr3R	635413	636370	468	10.47	336.98	GENE_OVERLAP	FBgn0026417,FBgn0260794	0	TSS_CLOSE	Hus1-like:FBgn0026417	423
1719	chrX	17158358	17159482	737	13.63	336.92	GENE_OVERLAP	FBgn0262111	0	TSS_CLOSE	CG8675:FBgn0030834	14819
1720	chrX	21151900	21152664	454	11.85	336.91	GENE_OVERLAP	FBgn0052521	0	TSS_OVERLAP	CG32521:FBgn0052521	0
1721	chr2R	14693432	14694603	449	8.76	336.48	GENE_CLOSE	FBgn0034394	1258	TSS_CLOSE	l(2)08717:FBgn0010651	3517
1722	chr2R	20827662	20828392	355	12.32	335.99	GENE_OVERLAP	FBgn0035083,FBgn0035082	0	TSS_OVERLAP	CG2811:FBgn0035082	0
1723	chr2R	15338171	15339373	997	9.06	335.86	GENE_OVERLAP	FBgn0003887	0	TSS_OVERLAP	betaTub56D:FBgn0003887	0
1724	chrX	20619788	20620691	511	12.15	335.66	GENE_CLOSE	FBgn0031130	2812	TSS_CLOSE	20655875:20655885	35184
1725	chr2L	10850253	10851219	605	9.29	335.66	GENE_OVERLAP	FBgn0004363,FBgn0262599	0	TSS_OVERLAP	porin:FBgn0004363	0
1726	chr2L	11870465	11871949	438	9.77	335.38	GENE_OVERLAP	FBgn0264815	0	TSS_CLOSE	Pde1c:FBgn0264815	2505
1727	chr3R	27811243	27811824	307	17.67	335.13	GENE_OVERLAP	FBgn0039886,FBgn0011224	0	TSS_OVERLAP	heph:FBgn0011224,CG2003:FBgn0039886	0
1728	chr3R	22937374	22938570	826	7.47	334.81	GENE_OVERLAP	FBgn0039487,FBgn0027574	0	TSS_OVERLAP	gb:FBgn0039487,gb:FBgn0039487,CG5815:FBgn0027574	0
1729	chr3R	13442033	13443310	948	9.34	333.78	GENE_CLOSE	FBgn0012002	173	TSS_CLOSE	CG14324:FBgn0038527	1111
1730	chrX	3705350	3706520	353	12.96	333.49	GENE_OVERLAP	FBgn0000542	0	TSS_CLOSE	HIP:FBgn0260484	12128
1731	chr2R	8553085	8553719	358	16.43	333.08	GENE_OVERLAP	FBgn0261673	0	TSS_OVERLAP	nemy:FBgn0261673	0
1732	chrX	10699476	10701325	361	9.39	332.84	GENE_OVERLAP	FBgn0262735	0	TSS_OVERLAP	Imp:FBgn0262735	0
1733	chr3L	2531243	2531880	277	14.42	332.74	GENE_OVERLAP	FBgn0010905	0	TSS_CLOSE	CG16758:FBgn0035348	27573
1734	chr3L	3336502	3338202	445	5.58	332.65	GENE_OVERLAP	FBgn0004167	0	TSS_OVERLAP	kst:FBgn0004167,3336856:3336868	0
1735	chr3L	9501974	9503334	751	6.57	332.27	GENE_OVERLAP	FBgn0010408,FBgn0036008	0	TSS_OVERLAP	CG3408:FBgn0036008	0
1736	chr3R	14237988	14238989	668	7.01	332.23	GENE_OVERLAP	FBgn0051122	0	TSS_OVERLAP	CG31122:FBgn0051122	0
1737	chr3L	12088160	12089296	431	10.13	332.22	GENE_CLOSE	FBgn0036246	5835	TSS_CLOSE	Sema-5c:FBgn0250876	13225
1738	chr2L	7573219	7574311	538	8.91	332.1	GENE_OVERLAP	FBgn0264895	0	TSS_CLOSE	RapGAP1:FBgn0264895	1772
1739	chr2L	1128676	1129733	630	10.95	332.09	GENE_OVERLAP	FBgn0031304,FBgn0016926	0	TSS_OVERLAP	Pino:FBgn0016926,CG4552:FBgn0031304	0
1740	chr2R	8231748	8232729	340	9.71	331.98	GENE_OVERLAP	FBgn0033718,FBgn0033717	0	TSS_OVERLAP	CG8839:FBgn0033717	0
1741	chrX	15654561	15655593	697	13.36	331.85	GENE_OVERLAP	FBgn0030685,FBgn0030686	0	TSS_OVERLAP	Graf:FBgn0030685,mRpL3:FBgn0030686	0
1742	chr3L	20359882	20360724	434	10.55	331.84	GENE_OVERLAP	FBgn0001259	0	TSS_OVERLAP	in:FBgn0001259	0
1743	chr2L	16349872	16351705	404	8.91	331.83	GENE_OVERLAP	FBgn0000307,FBgn0087041	0	TSS_CLOSE	chif:FBgn0000307	671
1744	chr2R	6455854	6456948	800	7.91	331.66	GENE_OVERLAP	FBgn0263102	0	TSS_OVERLAP	psq:FBgn0263102	0
1745	chr2L	7422216	7422969	444	12.14	331.52	GENE_OVERLAP	FBgn0028387	0	TSS_CLOSE	CG5261:FBgn0031912	4012
1746	chrX	14844334	14845725	498	8.91	331.39	GENE_OVERLAP	FBgn0027601	0	TSS_OVERLAP	pdgy:FBgn0027601	0
1747	chr2R	16558126	16559111	546	13.69	331.07	GENE_OVERLAP	FBgn0034543,FBgn0000615	0	TSS_OVERLAP	exu:FBgn0000615,CG30152:FBgn0034543,exu:FBgn0000615,CG30152:FBgn0034543	0
1748	chr2R	4281707	4282451	324	12.27	331.06	GENE_OVERLAP	FBgn0261588	0	TSS_CLOSE	CG2121:FBgn0033289	9324
1749	chr2L	13597258	13598124	399	9.87	330.97	GENE_OVERLAP	FBgn0259984	0	TSS_CLOSE	ics:FBgn0028546	42346
1750	chr3L	2466431	2467512	274	9.3	330.94	GENE_OVERLAP	FBgn0035347	0	TSS_CLOSE	Cyp4d20:FBgn0035344	10926
1751	chr2R	3169746	3170958	339	9.74	330.88	GENE_OVERLAP	FBgn0003174	0	TSS_CLOSE	Incenp:FBgn0260991	3532
1752	chr3R	5164394	5166774	409	7.48	330.65	GENE_OVERLAP	FBgn0265275,FBgn0262993	0	TSS_CLOSE	5166894:5166904	120
1753	chr2L	19883899	19884678	446	11.16	330.62	GENE_OVERLAP	FBgn0263873	0	TSS_CLOSE	sick:FBgn0263873	11362
1754	chr2L	16525670	16526658	485	10.08	330.59	GENE_OVERLAP	FBgn0032587	0	TSS_CLOSE	CG5953:FBgn0032587	6075
1755	chrX	17636307	17637768	464	10.93	330.37	GENE_OVERLAP	FBgn0261570	0	TSS_CLOSE	CG42684:FBgn0261570	31352
1756	chr2R	10874092	10875050	363	8.22	330.31	GENE_OVERLAP	FBgn0033988	0	TSS_CLOSE	CG7639:FBgn0033989	4620
1757	chrX	2254916	2255484	252	14.17	329.68	GENE_OVERLAP	FBgn0003159	0	TSS_CLOSE	2260399:2260409	4915
1758	chrX	1821342	1822416	361	10.09	329.49	GENE_OVERLAP	FBgn0023508,FBgn0023522	0	TSS_OVERLAP	CG11596:FBgn0023522,CG11596:FBgn0023522	0
1759	chr3L	21701156	21701854	366	13.74	329.46	GENE_CLOSE	FBgn0052447	1691	TSS_CLOSE	21699453:21699469	1687
1760	chr2R	5860047	5860690	337	16.89	329.44	GENE_OVERLAP	FBgn0033471	0	TSS_CLOSE	CG12134:FBgn0033471	1147
1761	chr3L	4360192	4360942	335	13.48	329.4	GENE_OVERLAP	FBgn0035533	0	TSS_CLOSE	Cip4:FBgn0035533	3031
1762	chr3R	677773	678777	372	9.2	329.23	GENE_OVERLAP	FBgn0003002	0	TSS_OVERLAP	opa:FBgn0003002	0
1763	chr3R	15686612	15687823	481	8.61	329.13	GENE_OVERLAP	FBgn0038737,FBgn0261984	0	TSS_OVERLAP	CG11447:FBgn0038737	0
1764	chrX	19495419	19496240	486	13.78	329.11	GENE_OVERLAP	FBgn0031036	0	TSS_OVERLAP	CG14220:FBgn0031036	0
1765	chr3L	2631207	2633383	1647	7.55	328.68	GENE_OVERLAP	FBgn0035357,FBgn0250911	0	TSS_OVERLAP	MEP-1:FBgn0035357,MEP-1:FBgn0035357,MEP-1:FBgn0035357	0
1766	chr2R	16195434	16196455	442	10.04	328.17	GENE_OVERLAP	FBgn0034501,FBgn0034500	0	TSS_OVERLAP	CG11200:FBgn0034500,CG11200:FBgn0034500	0
1767	chrX	8086899	8087745	384	10.68	328.09	GENE_OVERLAP	FBgn0261873	0	TSS_OVERLAP	sdt:FBgn0261873	0
1768	chr2R	11773628	11774793	785	7.03	327.88	GENE_OVERLAP	FBgn0264089	0	TSS_CLOSE	sli:FBgn0264089	3624
1769	chrX	18867999	18869273	934	8.5	327.73	GENE_OVERLAP	FBgn0264090	0	TSS_CLOSE	CG43759:FBgn0264090	43388
1770	chr2R	3418066	3418910	349	9.01	327.7	GENE_OVERLAP	FBgn0033188	0	TSS_CLOSE	Drat:FBgn0033188	1268
1771	chr3L	3239347	3240326	279	10.95	327.58	GENE_OVERLAP	FBgn0035425	0	TSS_OVERLAP	CG17746:FBgn0035425	0
1772	chr2L	17762881	17764311	420	9.49	327.47	GENE_OVERLAP	FBgn0015609	0	TSS_CLOSE	CG6870:FBgn0032652	170582
1773	chr3L	18272209	18272911	349	15.79	327.28	GENE_CLOSE	FBgn0036784	12314	TSS_CLOSE	grim:FBgn0015946	24350
1774	chr2L	21051682	21052785	411	8.96	327.15	GENE_OVERLAP	FBgn0250867	0	TSS_OVERLAP	CG42238:FBgn0250867	0
1775	chrX	1370712	1371537	393	14.21	327.04	GENE_OVERLAP	FBgn0260986,FBgn0025382	0	TSS_OVERLAP	mei-38:FBgn0260986,Rab27:FBgn0025382	0
1776	chr2R	7386575	7387597	686	7.3	326.86	GENE_OVERLAP	FBgn0001269	0	TSS_CLOSE	inv:FBgn0001269	23340
1777	chr3R	7693999	7695451	443	6.97	326.82	GENE_OVERLAP	FBgn0037956	0	TSS_OVERLAP	CG6959:FBgn0037956	0
1778	chr3R	23078613	23079885	555	9.13	326.7	GENE_OVERLAP	FBgn0010441,FBgn0011289	0	TSS_OVERLAP	pll:FBgn0010441,TfIIA-L:FBgn0011289	0
1779	chr2R	16771637	16772534	541	11.54	326.67	GENE_OVERLAP	FBgn0015524	0	TSS_CLOSE	otp:FBgn0015524	11688
1780	chr3L	11287676	11289411	563	6.69	326.42	GENE_OVERLAP	FBgn0036152	0	TSS_OVERLAP	CG6175:FBgn0036152	0
1781	chr2R	9382037	9383009	401	12.11	326.32	GENE_OVERLAP	FBgn0033844,FBgn0004638	0	TSS_OVERLAP	bbc:FBgn0033844	0
1782	chr2R	16474433	16475876	641	8.65	326.22	GENE_OVERLAP	FBgn0015907,FBgn0034523	0	TSS_OVERLAP	Nnf1a:FBgn0034523,bl:FBgn0015907	0
1783	chr2L	11052595	11054008	467	8.03	326.21	GENE_OVERLAP	FBgn0032330	0	TSS_CLOSE	11066993:11067003	12985
1784	chrX	15751510	15752281	414	13.53	326.16	GENE_OVERLAP	FBgn0002914,FBgn0065035	0	TSS_OVERLAP	Myb:FBgn0002914	0
1785	chr3L	3973014	3973940	532	9.56	326.16	GENE_OVERLAP	FBgn0264516	0	TSS_CLOSE	scrt:FBgn0004880	9952
1786	chr3R	4818209	4819286	478	8.11	325.85	GENE_OVERLAP	FBgn0037648,FBgn0260243	0	TSS_OVERLAP	E(var)3-9:FBgn0260243,CG11975:FBgn0037648	0
1787	chr3R	10315893	10316912	565	11.98	325.46	GENE_CLOSE	FBgn0265066	5188	TSS_CLOSE	10307253:10307458	8435
1788	chr3L	3269511	3270584	714	12.64	325.46	GENE_CLOSE	FBgn0035428	452	TSS_CLOSE	CG14960:FBgn0035428	445
1789	chr3R	14566789	14569524	1607	6.07	325.38	GENE_OVERLAP	FBgn0024329	0	TSS_OVERLAP	Mekk1:FBgn0024329	0
1790	chrX	19637955	19638797	457	13.82	325.3	GENE_OVERLAP	FBgn0042132,FBgn0066303,FBgn0066304,FBgn0031066	0	TSS_OVERLAP	CG33932:FBgn0066303,CoVIb:FBgn0031066	0
1791	chr2L	1554217	1555504	878	9.98	325.1	GENE_OVERLAP	FBgn0261509	0	TSS_OVERLAP	1555124:1555139	0
1792	chrX	14968752	14970573	1523	8.4	325.02	GENE_OVERLAP	FBgn0030608	0	TSS_OVERLAP	Lsd-2:FBgn0030608	0
1793	chrX	19576904	19578093	697	9.27	324.89	GENE_OVERLAP	FBgn0043903,FBgn0031057	0	TSS_OVERLAP	Ubqn:FBgn0031057,dome:FBgn0043903,dome:FBgn0043903	0
1794	chrX	10657847	10658761	526	10.53	324.88	GENE_OVERLAP	FBgn0052675	0	TSS_OVERLAP	Tango5:FBgn0052675,Tango5:FBgn0052675	0
1795	chr2L	11037158	11038291	508	11.25	324.78	GENE_OVERLAP	FBgn0032330	0	TSS_CLOSE	dUTPase:FBgn0250837	25558
1796	chr2R	8499532	8500912	733	9.28	324.74	GENE_OVERLAP	FBgn0004435,FBgn0027356	0	TSS_OVERLAP	Galphaq:FBgn0004435	0
1797	chr2L	847723	848936	556	6.35	324.68	GENE_OVERLAP	FBgn0020304	0	TSS_CLOSE	drongo:FBgn0020304	2061
1798	chrX	7838305	7839642	409	9.49	324.66	GENE_OVERLAP	FBgn0260970,FBgn0027280	0	TSS_OVERLAP	l(1)G0193:FBgn0027280	0
1799	chr3L	2586126	2587474	465	10.95	324.64	GENE_OVERLAP	FBgn0261602,FBgn0010909	0	TSS_OVERLAP	msn:FBgn0010909,RpL8:FBgn0261602	0
1800	chr4	1071177	1072834	929	11.89	324.56	GENE_OVERLAP	FBgn0264607	0	TSS_OVERLAP	CaMKII:FBgn0264607,CaMKII:FBgn0264607	0
1801	chr3R	19483474	19484369	492	12.81	324.39	GENE_OVERLAP	FBgn0051145	0	TSS_CLOSE	CG31145:FBgn0051145	9621
1802	chr3L	4531784	4532596	476	10.71	324.26	GENE_OVERLAP	FBgn0014073	0	TSS_CLOSE	CG11353:FBgn0035557	570
1803	chr3R	17959274	17960248	326	11.2	324.2	GENE_OVERLAP	FBgn0051163	0	TSS_OVERLAP	SKIP:FBgn0051163,SKIP:FBgn0051163	0
1804	chr2R	20468226	20469915	591	6.82	324.07	GENE_OVERLAP	FBgn0020521	0	TSS_OVERLAP	pio:FBgn0020521,20468768:20468778	0
1805	chrX	3351929	3352716	410	13.62	323.97	GENE_CLOSE	FBgn0029659	333	TSS_CLOSE	CG12206:FBgn0029662	14618
1806	chr2L	18048443	18049544	602	8.52	323.96	GENE_OVERLAP	FBgn0243486	0	TSS_CLOSE	Arr1:FBgn0000120	28720
1807	chr2L	13458925	13459619	306	13.01	323.8	GENE_OVERLAP	FBgn0263354	0	TSS_CLOSE	CG42784:FBgn0263354	2154
1808	chr3R	22014125	22015000	493	14.17	323.74	GENE_OVERLAP	FBgn0039417,FBgn0083966	0	TSS_OVERLAP	CG6073:FBgn0039417	0
1809	chr3R	5054509	5055698	873	7.45	323.57	GENE_OVERLAP	FBgn0003165	0	TSS_CLOSE	pum:FBgn0003165	6934
1810	chrX	19046992	19048171	470	11.1	323.21	GENE_OVERLAP	FBgn0261461	0	TSS_OVERLAP	RhoGAP18B:FBgn0261461	0
1811	chr3R	14135666	14136940	508	6.34	322.77	GENE_OVERLAP	FBgn0038603	0	TSS_OVERLAP	PKD:FBgn0038603	0
1812	chr3L	14265772	14266432	353	10.93	322.56	GENE_CLOSE	FBgn0001085	1011	TSS_CLOSE	fz:FBgn0001085	1006
1813	chrX	12097359	12098195	473	11.58	322.35	GENE_OVERLAP	FBgn0259240	0	TSS_CLOSE	Ten-a:FBgn0259240	25748
1814	chr2L	8543022	8544351	306	14.91	322.18	GENE_OVERLAP	FBgn0011259	0	TSS_OVERLAP	Sema-1a:FBgn0011259	0
1815	chr2R	17029108	17030324	675	8.71	321.69	GENE_OVERLAP	FBgn0034592,FBgn0034590	0	TSS_OVERLAP	Magi:FBgn0034590	0
1816	chr2R	5313691	5314873	273	9.86	321.13	GENE_OVERLAP	FBgn0017558	0	TSS_OVERLAP	Pdk:FBgn0017558	0
1817	chr3L	14045949	14046748	330	12.02	321.12	GENE_OVERLAP	FBgn0036406,FBgn0264718	0	TSS_CLOSE	CG6833:FBgn0036405	1568
1818	chr2L	10615258	10616799	585	8.01	321.1	GENE_OVERLAP	FBgn0051721	0	TSS_CLOSE	CG7329:FBgn0032271	14211
1819	chr2R	12743435	12745143	286	8.72	320.97	GENE_OVERLAP	FBgn0263462,FBgn0026533	0	TSS_OVERLAP	Dek:FBgn0026533,Dek:FBgn0026533,Dek:FBgn0026533	0
1820	chr3L	1627921	1628770	450	9.76	320.97	GENE_OVERLAP	FBgn0035245,FBgn0035246	0	TSS_OVERLAP	CG13928:FBgn0035246	0
1821	chrX	19415482	19417142	1376	7.23	320.74	GENE_OVERLAP	FBgn0027291,FBgn0261573	0	TSS_OVERLAP	CoRest:FBgn0261573,CoRest:FBgn0261573,l(1)G0156:FBgn0027291	0
1822	chrX	20898971	20899719	369	13.87	320.64	GENE_OVERLAP	FBgn0031143,FBgn0031144	0	TSS_OVERLAP	CG1532:FBgn0031143	0
1823	chr2R	14498042	14499649	1257	8.76	320.35	GENE_OVERLAP	FBgn0050115,FBgn0261587	0	TSS_OVERLAP	14499276:14499287	0
1824	chr3R	12067790	12068927	772	6.86	320.06	GENE_OVERLAP	FBgn0040071	0	TSS_OVERLAP	tara:FBgn0040071	0
1825	chr3L	1516917	1518370	722	6.33	320.03	GENE_OVERLAP	FBgn0011204,FBgn0261243	0	TSS_OVERLAP	Psa:FBgn0261243,cue:FBgn0011204	0
1826	chr3L	21532023	21533442	929	8.54	320.02	GENE_OVERLAP	FBgn0028663,FBgn0263911	0	TSS_OVERLAP	CoVIII:FBgn0263911,VhaM9.7-b:FBgn0028663	0
1827	chr3R	18967237	18968242	670	8.01	319.96	GENE_OVERLAP	FBgn0004644	0	TSS_OVERLAP	hh:FBgn0004644	0
1828	chr2R	12971238	12972651	484	11.75	319.87	GENE_OVERLAP	FBgn0050460	0	TSS_CLOSE	Sply:FBgn0010591	6382
1829	chr3R	27512413	27513932	605	9.65	319.69	GENE_CLOSE	FBgn0264900	5672	TSS_CLOSE	27505598:27505649	6764
1830	chr2L	20770218	20770949	344	14.12	319.61	GENE_OVERLAP	FBgn0000251	0	TSS_OVERLAP	cad:FBgn0000251	0
1831	chr3R	7589853	7590595	426	10.67	319.59	GENE_OVERLAP	FBgn0017581	0	TSS_CLOSE	Lk6:FBgn0017581	252
1832	chrX	8757228	8758531	944	10.93	319.54	GENE_OVERLAP	FBgn0030065	0	TSS_OVERLAP	CG12075:FBgn0030065	0
1833	chr3L	12583737	12584398	256	11.66	319.54	GENE_OVERLAP	FBgn0015904	0	TSS_CLOSE	ara:FBgn0015904	9892
1834	chrX	12390592	12391602	570	8.1	319.27	GENE_OVERLAP	FBgn0030396,FBgn0030395	0	TSS_OVERLAP	CG2556:FBgn0030396	0
1835	chr2L	9947962	9948818	486	10.84	319.26	GENE_CLOSE	FBgn0032167	555	TSS_CLOSE	9947557:9947646	316
1836	chrX	17771967	17773524	269	7.86	319.18	GENE_OVERLAP	FBgn0259168	0	TSS_OVERLAP	17772063:17772132	0
1837	chrX	8302821	8303625	472	14.6	319.04	GENE_OVERLAP	FBgn0261793,FBgn0262976	0	TSS_CLOSE	lawc:FBgn0262976	277
1838	chr2L	4345599	4346281	308	14.43	319	GENE_OVERLAP	FBgn0020762	0	TSS_CLOSE	Atet:FBgn0020762	11591
1839	chr3L	22734248	22735706	532	7.78	318.84	GENE_OVERLAP	FBgn0037188,FBgn0010830	0	TSS_OVERLAP	l(3)04053:FBgn0010830,CG7369:FBgn0037188,CG7369:FBgn0037188	0
1840	chrX	7463325	7463916	345	15.86	318.83	GENE_CLOSE	FBgn0029951	4407	TSS_CLOSE	ct:FBgn0004198	39503
1841	chrX	6233654	6235453	813	7.89	318.69	GENE_OVERLAP	FBgn0029866	0	TSS_OVERLAP	CG3842:FBgn0029866	0
1842	chr2R	5328677	5329912	342	9.43	318.61	GENE_OVERLAP	FBgn0029092	0	TSS_OVERLAP	ced-6:FBgn0029092,ced-6:FBgn0029092	0
1843	chr3L	8767448	8768760	810	6.79	318.47	GENE_OVERLAP	FBgn0261259	0	TSS_CLOSE	8759538:8759735	7713
1844	chr2L	6078659	6079667	457	8.76	318.43	GENE_OVERLAP	FBgn0031778	0	TSS_CLOSE	Kr-h2:FBgn0028419	6240
1845	chr3L	15960548	15961657	462	8.32	318.39	GENE_OVERLAP	FBgn0263599,FBgn0036549	0	TSS_OVERLAP	15960950:15960984,CG10516:FBgn0036549	0
1846	chr3R	27283520	27284511	539	8.22	318.35	GENE_OVERLAP	FBgn0039848,FBgn0261988	0	TSS_CLOSE	CG11334:FBgn0039849	3176
1847	chr3L	6972356	6973549	851	13.74	318.33	GENE_OVERLAP	FBgn0001104	0	TSS_OVERLAP	Galphai:FBgn0001104,Galphai:FBgn0001104	0
1848	chr2R	8664102	8665298	990	7.82	318.24	GENE_CLOSE	FBgn0003326	2748	TSS_CLOSE	sca:FBgn0003326	2744
1849	chr3R	15394409	15395121	314	11.8	318.14	GENE_OVERLAP	FBgn0260003	0	TSS_OVERLAP	15394928:15394939	0
1850	chr3R	9485711	9487521	573	7.47	318.12	GENE_OVERLAP	FBgn0004587,FBgn0004237	0	TSS_OVERLAP	B52:FBgn0004587,B52:FBgn0004587,Hrb87F:FBgn0004237	0
1851	chr3R	798806	800011	790	11.53	317.97	GENE_CLOSE	FBgn0037290	4599	TSS_CLOSE	CG1124:FBgn0037290	7504
1852	chr3R	27152334	27153392	382	6.57	317.81	GENE_OVERLAP	FBgn0085376	0	TSS_CLOSE	27136874:27136887	15447
1853	chr3L	22458684	22460238	1195	6.35	317.7	GENE_OVERLAP	FBgn0037164	0	TSS_OVERLAP	CG11438:FBgn0037164	0
1854	chr3L	15097012	15098669	944	6.35	317.18	GENE_OVERLAP	FBgn0262707	0	TSS_CLOSE	CTPsyn:FBgn0262707	309
1855	chr2L	8997079	8997964	504	9.13	317.03	GENE_OVERLAP	FBgn0013746,FBgn0040964	0	TSS_OVERLAP	CG18661:FBgn0040964,alien:FBgn0013746	0
1856	chr3L	2872771	2873748	652	8.22	316.97	GENE_OVERLAP	FBgn0263392	0	TSS_CLOSE	spz5:FBgn0035379	18275
1857	chr3R	3711666	3713135	488	6.97	316.82	GENE_OVERLAP	FBgn0037526,FBgn0037525	0	TSS_OVERLAP	3712699:3712758,CG10092:FBgn0037526,CG17816:FBgn0037525,CG17816:FBgn0037525	0
1858	chr2R	16883374	16885098	327	6.91	316.69	GENE_OVERLAP	FBgn0261394,FBgn0034570	0	TSS_OVERLAP	CG10543:FBgn0034570,CG10543:FBgn0034570	0
1859	chr3L	18395192	18396476	1005	9.49	316.63	GENE_CLOSE	FBgn0011706	3657	TSS_CLOSE	skl:FBgn0036786	36406
1860	chr3R	1106413	1107422	645	10.08	316.38	GENE_OVERLAP	FBgn0013576	0	TSS_OVERLAP	mtd:FBgn0013576	0
1861	chr2R	4553042	4554708	319	5.87	316.37	GENE_OVERLAP	FBgn0263120	0	TSS_OVERLAP	4553279:4553417,4553671:4553807	0
1862	chr2R	18099790	18102258	2037	5.23	316.12	GENE_OVERLAP	FBgn0034713,FBgn0025186	0	TSS_OVERLAP	ari-2:FBgn0025186	0
1863	chr2R	10996413	10997485	536	10.95	315.93	GENE_CLOSE	FBgn0015371	5256	TSS_CLOSE	chn:FBgn0015371	5236
1864	chr2R	2489651	2490777	361	9.47	315.75	GENE_OVERLAP	FBgn0086655	0	TSS_CLOSE	2497987:2497997	7210
1865	chr2L	18630884	18631679	451	12.08	315.3	GENE_OVERLAP	FBgn0032694	0	TSS_CLOSE	MESR3:FBgn0032694	91
1866	chrX	512198	513138	441	8.3	315.2	GENE_OVERLAP	FBgn0025633	0	TSS_CLOSE	CG13366:FBgn0025633	577
1867	chr3L	3383842	3384787	519	11.4	315.14	GENE_CLOSE	FBgn0035445	3759	TSS_CLOSE	CG12010:FBgn0035443	9526
1868	chr3L	12487431	12488965	758	5.84	315.14	GENE_OVERLAP	FBgn0036289	0	TSS_CLOSE	CG10657:FBgn0036289	1140
1869	chr3R	14982156	14983205	431	12.7	314.73	GENE_OVERLAP	FBgn0038683,FBgn0002962	0	TSS_OVERLAP	CG11779:FBgn0038683,nos:FBgn0002962	0
1870	chr3R	7035309	7036501	665	10.62	314.59	GENE_OVERLAP	FBgn0037873,FBgn0037874	0	TSS_OVERLAP	SdhC:FBgn0037873,Tctp:FBgn0037874	0
1871	chr3R	7712197	7714344	1674	6.79	314.5	GENE_OVERLAP	FBgn0051368,FBgn0037960	0	TSS_OVERLAP	mthl5:FBgn0037960	0
1872	chr2R	5845430	5846747	967	9.13	314.34	GENE_OVERLAP	FBgn0033467,FBgn0011656	0	TSS_OVERLAP	Mef2:FBgn0011656	0
1873	chr2R	3092730	3094094	772	9.29	314.33	GENE_OVERLAP	FBgn0003090	0	TSS_CLOSE	pk:FBgn0003090	32624
1874	chr3L	18611061	18611723	309	16.87	314.14	GENE_OVERLAP	FBgn0052200	0	TSS_OVERLAP	CG13380:FBgn0036799	0
1875	chrX	13633446	13634459	297	8.63	314.07	GENE_OVERLAP	FBgn0030519,FBgn0001612	0	TSS_OVERLAP	CG11151:FBgn0030519	0
1876	chr2L	10003385	10004626	410	10.44	314.05	GENE_OVERLAP	FBgn0043456	0	TSS_OVERLAP	CG4747:FBgn0043456	0
1877	chr3R	15135683	15137001	837	7.13	313.97	GENE_OVERLAP	FBgn0000463	0	TSS_CLOSE	Dl:FBgn0000463	14198
1878	chr3R	228486	229822	281	9.58	313.46	GENE_OVERLAP	FBgn0263594	0	TSS_OVERLAP	228726:228892	0
1879	chr3L	4258811	4260115	398	7.04	313.42	GENE_OVERLAP	FBgn0035518,FBgn0035519	0	TSS_OVERLAP	CG15011:FBgn0035518,CG1309:FBgn0035519	0
1880	chr3L	20614580	20615348	392	9.26	313.33	GENE_CLOSE	FBgn0001323	821	TSS_CLOSE	knrl:FBgn0001323	820
1881	chr3R	25878018	25878643	344	15.26	313.25	GENE_OVERLAP	FBgn0039743	0	TSS_OVERLAP	CG7946:FBgn0039743	0
1882	chr2R	11703701	11705869	1140	4.38	313.16	GENE_OVERLAP	FBgn0034046,FBgn0083919	0	TSS_CLOSE	Zasp52:FBgn0083919	1245
1883	chr2R	20630640	20631979	596	8.39	312.96	GENE_OVERLAP	FBgn0050421	0	TSS_OVERLAP	CG30421:FBgn0050421	0
1884	chrX	4979479	4980859	283	8.14	312.89	GENE_OVERLAP	FBgn0086911	0	TSS_CLOSE	4978771:4978813	666
1885	chr3R	1510756	1512231	344	7.3	312.8	GENE_OVERLAP	FBgn0261261,FBgn0037364	0	TSS_OVERLAP	Rab23:FBgn0037364	0
1886	chrX	7828564	7829358	334	14.73	312.79	GENE_OVERLAP	FBgn0004404,FBgn0004403	0	TSS_OVERLAP	RpS14b:FBgn0004404,RpS14b:FBgn0004404	0
1887	chr3R	7466941	7467927	750	8.94	312.65	GENE_OVERLAP	FBgn0262081	0	TSS_CLOSE	7468121:7468131	194
1888	chr2L	14094621	14095069	198	13.91	312.58	GENE_CLOSE	FBgn0028875	220	TSS_CLOSE	nimC4:FBgn0260011	46904
1889	chr2R	3776881	3777906	659	12.78	311.93	GENE_OVERLAP	FBgn0050377	0	TSS_CLOSE	CG30377:FBgn0050377	10612
1890	chr3L	12041405	12042374	329	9.49	311.75	GENE_OVERLAP	FBgn0041096	0	TSS_CLOSE	rols:FBgn0041096	6388
1891	chr3L	8338946	8339847	372	9.96	311.57	GENE_OVERLAP	FBgn0035878,FBgn0035879	0	TSS_OVERLAP	CG7182:FBgn0035878	0
1892	chr2R	13331452	13332837	1045	9.39	311.42	GENE_OVERLAP	FBgn0034219,FBgn0027506	0	TSS_OVERLAP	EDTP:FBgn0027506	0
1893	chrX	7098321	7099437	351	8.22	311.42	GENE_OVERLAP	FBgn0265457,FBgn0029939	0	TSS_CLOSE	CG9650:FBgn0029939	7974
1894	chr2L	10418872	10419605	275	11.87	310.7	GENE_OVERLAP	FBgn0032244,FBgn0032243	0	TSS_CLOSE	pie:FBgn0005683	2975
1895	chr2R	12012153	12013377	323	9.64	310.61	GENE_OVERLAP	FBgn0086676	0	TSS_OVERLAP	spin:FBgn0086676	0
1896	chr2L	5304989	5306118	683	6.6	310.42	GENE_OVERLAP	FBgn0016076	0	TSS_CLOSE	vri:FBgn0016076	1400
1897	chr2R	7777745	7778756	725	9.66	310.33	GENE_OVERLAP	FBgn0033663	0	TSS_OVERLAP	ERp60:FBgn0033663,ERp60:FBgn0033663	0
1898	chr2R	15028902	15030976	191	6.37	310.2	GENE_OVERLAP	FBgn0000578	0	TSS_OVERLAP	ena:FBgn0000578,ena:FBgn0000578	0
1899	chr3L	5763139	5764829	932	9.16	309.97	GENE_OVERLAP	FBgn0260936	0	TSS_OVERLAP	scny:FBgn0260936	0
1900	chr2R	15746851	15747620	406	13.94	309.83	GENE_CLOSE	FBgn0043532	4602	TSS_CLOSE	Toll-7:FBgn0034476	32257
1901	chr2R	6046623	6047956	455	7.86	309.79	GENE_OVERLAP	FBgn0033494	0	TSS_CLOSE	mlt:FBgn0265512	529
1902	chrX	21249362	21250012	358	16.71	309.78	GENE_OVERLAP	FBgn0003423	0	TSS_CLOSE	slgA:FBgn0003423	2146
1903	chr3R	17432292	17433001	353	14.17	309.73	GENE_OVERLAP	FBgn0013984	0	TSS_CLOSE	InR:FBgn0013984	12037
1904	chr3R	16460189	16461841	298	7.54	309.6	GENE_OVERLAP	FBgn0038816,FBgn0015279	0	TSS_OVERLAP	Pi3K92E:FBgn0015279	0
1905	chr3L	16653614	16655312	1030	6.15	309.59	GENE_OVERLAP	FBgn0260960	0	TSS_OVERLAP	Baldspot:FBgn0260960,Baldspot:FBgn0260960	0
1906	chr3L	11376869	11378083	904	5.91	309.28	GENE_OVERLAP	FBgn0261813	0	TSS_CLOSE	11357995:11358005	18864
1907	chr3R	25808211	25809622	926	7.82	309.25	GENE_OVERLAP	FBgn0039728	0	TSS_OVERLAP	CG7896:FBgn0039728	0
1908	chr3R	6982383	6983423	468	8.76	309.2	GENE_OVERLAP	FBgn0040259	0	TSS_OVERLAP	Ugt86Da:FBgn0040259	0
1909	chr3R	27571005	27571986	715	10.74	309.15	GENE_OVERLAP	FBgn0000150	0	TSS_OVERLAP	awd:FBgn0000150	0
1910	chr2L	7511601	7513101	979	9.79	308.87	GENE_OVERLAP	FBgn0264895	0	TSS_CLOSE	RapGAP1:FBgn0264895	10074
1911	chr2R	9085158	9086250	737	12.05	308.77	GENE_OVERLAP	FBgn0053182	0	TSS_OVERLAP	Kdm4B:FBgn0053182,Kdm4B:FBgn0053182	0
1912	chrX	7840778	7841627	445	12.41	308.72	GENE_OVERLAP	FBgn0260970,FBgn0027280	0	TSS_OVERLAP	l(1)G0193:FBgn0027280	0
1913	chr3L	19810296	19811624	943	12.17	308.57	GENE_OVERLAP	FBgn0013799,FBgn0036911	0	TSS_OVERLAP	Deaf1:FBgn0013799,Fibp:FBgn0036911	0
1914	chr2R	2038511	2039219	421	9.74	308.43	GENE_OVERLAP	FBgn0000546	0	TSS_CLOSE	EcR:FBgn0000546	5282
1915	chr2L	430765	432084	278	6.76	308.42	GENE_OVERLAP	FBgn0004583	0	TSS_CLOSE	CG11885:FBgn0031253	9292
1916	chr3R	1416758	1418715	1350	8.48	308.31	GENE_OVERLAP	FBgn0015324,FBgn0014366	0	TSS_OVERLAP	Vha26:FBgn0015324,noi:FBgn0014366	0
1917	chr3R	11115845	11117484	359	6.85	308.06	GENE_OVERLAP	FBgn0003721	0	TSS_OVERLAP	Tm1:FBgn0003721	0
1918	chr2R	9882781	9884263	678	8.93	307.88	GENE_OVERLAP	FBgn0002643	0	TSS_CLOSE	RN-tre:FBgn0020620	4560
1919	chr3R	5550815	5551657	554	12.94	307.84	GENE_OVERLAP	FBgn0002431	0	TSS_OVERLAP	hyd:FBgn0002431	0
1920	chr3L	257741	258905	522	9.86	307.66	GENE_OVERLAP	FBgn0024806,FBgn0035120	0	TSS_OVERLAP	DIP2:FBgn0024806,258169:258273,wac:FBgn0035120	0
1921	chr3L	20704422	20705101	326	13.63	307.64	GENE_CLOSE	FBgn0037015	837	TSS_CLOSE	cmpy:FBgn0037015	7132
1922	chr2R	13526208	13526973	387	13.32	307.62	GENE_OVERLAP	FBgn0034253	0	TSS_OVERLAP	CG10936:FBgn0034253	0
1923	chr3L	20910213	20911541	595	8.49	307.61	GENE_CLOSE	FBgn0264550	2741	TSS_CLOSE	fng:FBgn0011591	30940
1924	chrX	5711072	5711763	345	16.58	307.45	GENE_CLOSE	FBgn0029814	829	TSS_CLOSE	CG15765:FBgn0029814	663
1925	chr3R	1920874	1921882	401	10	307.42	GENE_OVERLAP	FBgn0026077	0	TSS_CLOSE	Gasp:FBgn0026077	4571
1926	chr3R	1089527	1091463	1183	6.23	307.26	GENE_OVERLAP	FBgn0264785	0	TSS_OVERLAP	Hph:FBgn0264785	0
1927	chr2L	14429551	14430558	395	12.09	307.1	GENE_CLOSE	FBgn0028871	4420	TSS_CLOSE	elB:FBgn0004858	19994
1928	chrX	13888721	13889512	506	10.53	306.86	GENE_CLOSE	FBgn0000173	866	TSS_CLOSE	ben:FBgn0000173	817
1929	chr3L	8704306	8705520	833	10.69	306.77	GENE_CLOSE	FBgn0011509	6529	TSS_CLOSE	SrpRbeta:FBgn0011509	7555
1930	chr2R	9918668	9919588	443	8.28	306.73	GENE_OVERLAP	FBgn0002643	0	TSS_CLOSE	RN-tre:FBgn0020620	40447
1931	chr2R	9880376	9881371	594	8.02	306.7	GENE_OVERLAP	FBgn0002643	0	TSS_CLOSE	RN-tre:FBgn0020620	2155
1932	chr3L	15100241	15102055	1019	6.57	306.7	GENE_OVERLAP	FBgn0264702,FBgn0262707	0	TSS_CLOSE	CTPsyn:FBgn0262707	1252
1933	chr3R	278815	279990	333	6.32	306.37	GENE_OVERLAP	FBgn0263620,FBgn0051522	0	TSS_OVERLAP	CG31522:FBgn0051522	0
1934	chrX	3276707	3277523	541	11.51	306.08	GENE_OVERLAP	FBgn0262656	0	TSS_CLOSE	dm:FBgn0262656	9338
1935	chr2L	2226360	2227743	1074	7.67	306.05	GENE_OVERLAP	FBgn0010704,FBgn0264945	0	TSS_OVERLAP	l(2)s5379:FBgn0010704,l(2)s5379:FBgn0010704	0
1936	chr3R	16494693	16495350	329	10.95	306	GENE_OVERLAP	FBgn0038819	0	TSS_OVERLAP	Cpr92F:FBgn0038819	0
1937	chr3R	10679233	10680234	389	7.97	305.96	GENE_OVERLAP	FBgn0264754	0	TSS_CLOSE	CG3631:FBgn0038268	24923
1938	chr2L	5144816	5146616	1365	6.37	305.96	GENE_OVERLAP	FBgn0261836	0	TSS_CLOSE	5100849:5100860	43956
1939	chrX	1235817	1236625	291	12.81	305.71	GENE_OVERLAP	FBgn0024362	0	TSS_OVERLAP	CG11412:FBgn0024362	0
1940	chr3R	23070187	23071612	845	8.22	305.58	GENE_OVERLAP	FBgn0042111	0	TSS_OVERLAP	CG18766:FBgn0042111,CG18766:FBgn0042111	0
1941	chr3R	303864	305727	975	5.88	305.42	GENE_OVERLAP	FBgn0051523	0	TSS_OVERLAP	CG31523:FBgn0051523,CG31523:FBgn0051523	0
1942	chr3R	11252745	11253743	594	7.85	305.24	GENE_OVERLAP	FBgn0038339	0	TSS_CLOSE	CG6118:FBgn0038339	1785
1943	chr2L	2388181	2389038	480	13.35	305.1	GENE_CLOSE	FBgn0264081	540	TSS_CLOSE	Eogt:FBgn0264672	6905
1944	chr2R	19955444	19956883	1115	12.28	304.85	GENE_OVERLAP	FBgn0034970,FBgn0034971	0	TSS_OVERLAP	CG3209:FBgn0034971,yki:FBgn0034970	0
1945	chr3R	6707336	6708481	578	6.35	304.66	GENE_OVERLAP	FBgn0037852,FBgn0037853	0	TSS_OVERLAP	Tpc1:FBgn0037852	0
1946	chr3L	9845807	9849500	2318	4.24	304.5	GENE_OVERLAP	FBgn0004390	0	TSS_OVERLAP	RasGAP1:FBgn0004390	0
1947	chrX	2066301	2066874	239	15.65	304.2	GENE_OVERLAP	FBgn0023540,FBgn0025839	0	TSS_OVERLAP	CG3621:FBgn0025839	0
1948	chr3L	15680683	15681939	763	9.16	304.15	GENE_OVERLAP	FBgn0085480,FBgn0085481	0	TSS_CLOSE	pgant8:FBgn0036529	3688
1949	chrX	19788503	19789649	260	8.07	303.83	GENE_OVERLAP	FBgn0052529	0	TSS_CLOSE	Nup205:FBgn0031078	42019
1950	chrX	694906	696196	906	10.47	303.78	GENE_OVERLAP	FBgn0015799,FBgn0025616	0	TSS_OVERLAP	Rbf:FBgn0015799,Rbf:FBgn0015799	0
1951	chr3L	12117103	12118647	1208	8.05	303.25	GENE_OVERLAP	FBgn0036250,FBgn0022959	0	TSS_OVERLAP	yps:FBgn0022959	0
1952	chr2R	10600755	10601430	325	16.43	303.13	GENE_OVERLAP	FBgn0020269	0	TSS_OVERLAP	mspo:FBgn0020269	0
1953	chr2R	20018630	20019457	398	12.56	302.97	GENE_OVERLAP	FBgn0041582	0	TSS_CLOSE	20021501:20021530	2044
1954	chr3L	19544984	19545787	457	11.18	302.81	GENE_OVERLAP	FBgn0262517,FBgn0036886	0	TSS_OVERLAP	l(3)76BDr:FBgn0262517,CG9300:FBgn0036886	0
1955	chr2R	5068406	5069712	1023	8.88	302.61	GENE_OVERLAP	FBgn0002567	0	TSS_CLOSE	ltd:FBgn0002567	3469
1956	chrX	17631999	17633525	479	6.57	302.24	GENE_OVERLAP	FBgn0261570	0	TSS_CLOSE	CG42684:FBgn0261570	27044
1957	chr3R	2024106	2025229	400	11.8	302.21	GENE_OVERLAP	FBgn0037409	0	TSS_OVERLAP	Osi24:FBgn0037409	0
1958	chr2R	8519493	8520231	342	15.17	302.17	GENE_OVERLAP	FBgn0033757,FBgn0053792	0	TSS_OVERLAP	muskelin:FBgn0033757,muskelin:FBgn0033757	0
1959	chr3L	13246076	13247798	676	11.61	302.12	GENE_OVERLAP	FBgn0023095	0	TSS_CLOSE	caps:FBgn0023095	24131
1960	chr3L	4719268	4720460	322	7.85	302.08	GENE_OVERLAP	FBgn0035574	0	TSS_CLOSE	4694836:4694850	24418
1961	chr2R	10739965	10740836	221	11.86	301.79	GENE_OVERLAP	FBgn0027783,FBgn0028434	0	TSS_OVERLAP	SMC2:FBgn0027783	0
1962	chr2R	5856234	5856888	317	14.78	301.7	GENE_OVERLAP	FBgn0027619	0	TSS_OVERLAP	Adam:FBgn0027619	0
1963	chr3R	16927179	16928215	712	7.97	301.59	GENE_OVERLAP	FBgn0038854,FBgn0038855	0	TSS_OVERLAP	CG7044:FBgn0038854,CG5745:FBgn0038855	0
1964	chrX	6634964	6635657	361	16.6	301.55	GENE_OVERLAP	FBgn0029897	0	TSS_CLOSE	RpL17:FBgn0029897	587
1965	chr3R	15147252	15148560	591	9.87	301.53	GENE_OVERLAP	FBgn0000463	0	TSS_CLOSE	Dl:FBgn0000463	2639
1966	chrX	6266609	6267451	536	11.29	300.79	GENE_OVERLAP	FBgn0003139	0	TSS_OVERLAP	PpV:FBgn0003139	0
1967	chr2L	182484	183390	299	10.95	300.76	GENE_OVERLAP	FBgn0016977	0	TSS_CLOSE	spen:FBgn0016977	19864
1968	chrX	17439903	17440570	253	11.3	300.54	GENE_OVERLAP	FBgn0263706	0	TSS_CLOSE	l(1)G0222:FBgn0028343	29416
1969	chrX	15213199	15214611	274	10.13	300.39	GENE_OVERLAP	FBgn0004924,FBgn0263548	0	TSS_OVERLAP	Top1:FBgn0004924	0
1970	chrX	13020027	13020767	470	15.19	300.18	GENE_OVERLAP	FBgn0052638	0	TSS_CLOSE	13022845:13022864	2078
1971	chr2R	5653225	5654032	321	10.79	300.14	GENE_OVERLAP	FBgn0265103,FBgn0027589	0	TSS_CLOSE	5635616:5635629	17596
1972	chr2R	10936540	10937673	510	10.7	300.08	GENE_OVERLAP	FBgn0263613	0	TSS_CLOSE	hbs:FBgn0029082	37199
1973	chr2R	12984292	12985333	638	9.34	300.07	GENE_OVERLAP	FBgn0010226	0	TSS_OVERLAP	GstS1:FBgn0010226	0
1974	chr3L	19888468	19891063	1800	4.72	300.04	GENE_OVERLAP	FBgn0014037,FBgn0262519,FBgn0052218	0	TSS_OVERLAP	Mi-2:FBgn0262519,Mi-2:FBgn0262519,Mi-2:FBgn0262519	0
1975	chrX	18424754	18425624	373	10.41	299.97	GENE_OVERLAP	FBgn0265598	0	TSS_CLOSE	CG15047:FBgn0030938	1951
1976	chr3L	13106338	13107734	977	6.57	299.94	GENE_OVERLAP	FBgn0010452	0	TSS_OVERLAP	trn:FBgn0010452	0
1977	chr3R	14814906	14816372	712	8.76	299.91	GENE_OVERLAP	FBgn0026239	0	TSS_CLOSE	gukh:FBgn0026239	5063
1978	chr3R	12030435	12031686	916	11.74	299.72	GENE_OVERLAP	FBgn0010438	0	TSS_OVERLAP	mtSSB:FBgn0010438,mtSSB:FBgn0010438	0
1979	chrX	18206400	18207496	775	8.76	299.08	GENE_CLOSE	FBgn0030912	660	TSS_CLOSE	18215021:18215031	7525
1980	chr2L	7309563	7310397	423	9.55	299.03	GENE_OVERLAP	FBgn0004009	0	TSS_CLOSE	wg:FBgn0004009	439
1981	chrX	16970868	16972353	1167	10.41	298.95	GENE_OVERLAP	FBgn0030812	0	TSS_OVERLAP	CG8949:FBgn0030812	0
1982	chr2L	21677023	21678200	832	11.65	298.92	GENE_OVERLAP	FBgn0032957,FBgn0000559	0	TSS_CLOSE	Ef2b:FBgn0000559	865
1983	chr3R	1288819	1290720	390	6.91	298.67	GENE_OVERLAP	FBgn0037327	0	TSS_OVERLAP	PEK:FBgn0037327	0
1984	chr3R	2080023	2080708	315	13.87	298.49	GENE_CLOSE	FBgn0037415	189	TSS_CLOSE	Osi7:FBgn0037414	5023
1985	chrX	18668848	18669864	404	7.49	298.34	GENE_OVERLAP	FBgn0030955	0	TSS_OVERLAP	CG6891:FBgn0030955,CG6891:FBgn0030955	0
1986	chr3L	21232734	21233795	703	7.38	297.94	GENE_OVERLAP	FBgn0004865	0	TSS_OVERLAP	Eip78C:FBgn0004865,Eip78C:FBgn0004865	0
1987	chr3R	5572754	5574650	706	6.02	297.62	GENE_OVERLAP	FBgn0037739,FBgn0005777	0	TSS_OVERLAP	PpD3:FBgn0005777,CG12948:FBgn0037739	0
1988	chr3R	18982388	18984318	1251	11.65	297.18	GENE_OVERLAP	FBgn0039058,FBgn0004395	0	TSS_OVERLAP	unk:FBgn0004395	0
1989	chr2L	20349650	20350712	765	8.22	297.12	GENE_OVERLAP	FBgn0015803,FBgn0011638	0	TSS_OVERLAP	RtGEF:FBgn0015803,La:FBgn0011638	0
1990	chr3L	3192226	3193303	899	8.15	297.11	GENE_OVERLAP	FBgn0035414,FBgn0001233	0	TSS_OVERLAP	Hsp83:FBgn0001233,CG14965:FBgn0035414	0
1991	chrX	7600873	7601615	378	13.77	296.95	GENE_OVERLAP	FBgn0029504	0	TSS_CLOSE	CG15478:FBgn0029955	6933
1992	chr2R	8522954	8524401	1198	7.89	296.81	GENE_OVERLAP	FBgn0061359,FBgn0011604,FBgn0061360	0	TSS_OVERLAP	CG33671:FBgn0061359,Iswi:FBgn0011604,CG33671:FBgn0061359	0
1993	chr2R	9891811	9892630	379	10.53	296.73	GENE_OVERLAP	FBgn0002643	0	TSS_CLOSE	RN-tre:FBgn0020620	13590
1994	chr3R	6511914	6512996	794	8.29	296.61	GENE_OVERLAP	FBgn0262717	0	TSS_OVERLAP	6512641:6512808	0
1995	chrX	3055958	3057299	905	8.45	296.47	GENE_OVERLAP	FBgn0004647	0	TSS_CLOSE	CG18508:FBgn0028746	9663
1996	chr3R	6710251	6712636	948	4.66	296.45	GENE_OVERLAP	FBgn0037853,FBgn0037856	0	TSS_OVERLAP	CG4674:FBgn0037856	0
1997	chr2R	17060514	17061558	562	9.27	296.06	GENE_OVERLAP	FBgn0261850	0	TSS_CLOSE	Xpd:FBgn0261850	1934
1998	chr2R	13709565	13710478	482	9.46	295.29	GENE_OVERLAP	FBgn0259211	0	TSS_CLOSE	grh:FBgn0259211	7562
1999	chrX	16172096	16173122	273	12.17	295.18	GENE_OVERLAP	FBgn0000536	0	TSS_OVERLAP	eas:FBgn0000536,eas:FBgn0000536	0
[truncated: 5,567 more rows]
